# Supplementary material for: (E)-Methyl 2-benzyl-3-o-tolyl­acrylate
Source: Acta Crystallogr Sect E Struct Rep Online. 2012 Apr 4;68(Pt 5):o1273. doi: 10.1107/S1600536812013438 (PMC3344426; doi:10.1107/S1600536812013438)
Supplement: Supplementary file 2 [file e-68-o1273-Isup2.hkl]

# 
# h,k,l, Fc-squared, Fo-squared, sigma(Fo-squared) and status flag 
# 
data_I
_shelx_title ' AD16 in P2(1)/c' 
_shelx_refln_list_code          4 
_shelx_F_calc_maximum      135.11 
_exptl_crystal_F_000       568.00 
_reflns_d_resolution_high  0.7648 
 
loop_ 
 _symmetry_equiv_pos_as_xyz 
 'x, y, z' 
 '-x, y+1/2, -z+1/2' 
 '-x, -y, -z' 
 'x, -y-1/2, z-1/2' 
 
_cell_length_a     7.6277 
_cell_length_b    16.2167 
_cell_length_c    11.7990 
_cell_angle_alpha  90.000 
_cell_angle_beta   92.419 
_cell_angle_gamma  90.000 
 
_shelx_F_squared_multiplier     1.000 
 
loop_ 
 _refln_index_h 
 _refln_index_k 
 _refln_index_l 
 _refln_F_squared_calc 
 _refln_F_squared_meas 
 _refln_F_squared_sigma 
 _refln_observed_status 
   1   0   0     2559.71     2158.86    115.44 o 
   2   0   0    18254.05    16032.92    245.13 o 
   3   0   0      372.05      372.46      5.59 o 
   4   0   0      624.06      642.19      9.29 o 
   5   0   0      136.29      145.28      3.42 o 
   6   0   0        0.13       -0.20      1.47 o 
   7   0   0       11.12       10.36      3.12 o 
   8   0   0        7.28        3.01      3.05 o 
   9   0   0        1.92       -1.11      3.14 o 
   1   1   0      616.11      596.18      5.10 o 
   2   1   0      315.23      327.93      3.19 o 
   3   1   0      207.56      210.23      2.91 o 
   4   1   0      333.00      327.35      4.32 o 
   5   1   0        6.34        6.89      0.86 o 
   6   1   0       70.38       74.05      3.92 o 
   7   1   0       33.84       34.54      2.91 o 
   8   1   0        0.16        0.22      1.49 o 
   9   1   0        0.86       -0.28      2.70 o 
   0   2   0     2392.66     2196.83     23.48 o 
   1   2   0      246.99      237.79      1.92 o 
   2   2   0     1832.49     1787.16     12.42 o 
   3   2   0       83.24       86.97      1.27 o 
   4   2   0      119.86      125.24      2.78 o 
   5   2   0       30.23       27.14      1.18 o 
   6   2   0        0.02        2.46      1.46 o 
   7   2   0       35.98       34.56      3.96 o 
   8   2   0       26.28       25.06      3.08 o 
   9   2   0        3.42        4.05      2.54 o 
   1   3   0     5345.94     5010.80     33.58 o 
   2   3   0       60.84       59.33      0.84 o 
   3   3   0     2198.63     2269.44     17.66 o 
   4   3   0       93.70      104.21      1.64 o 
   5   3   0      600.85      647.99      8.17 o 
   6   3   0       53.11       49.22      1.48 o 
   7   3   0       26.92       22.60      2.03 o 
   8   3   0       62.52       75.32      6.35 o 
   9   3   0       13.29       13.04      2.94 o 
   0   4   0      862.36      899.21     10.13 o 
   1   4   0       40.94       47.76      0.73 o 
   2   4   0       84.17       74.06      1.26 o 
   3   4   0        0.01        0.40      0.38 o 
   4   4   0       10.32        9.10      0.63 o 
   5   4   0      593.19      612.08      9.17 o 
   6   4   0       14.99       16.02      1.19 o 
   7   4   0       99.02      102.93      3.71 o 
   8   4   0        1.71       -1.83      1.83 o 
   9   4   0        0.12       -0.90      2.33 o 
   1   5   0       43.03       34.12      0.71 o 
   2   5   0       87.69       90.89      1.19 o 
   3   5   0       17.57       14.08      0.60 o 
   4   5   0       84.90       97.15      1.55 o 
   5   5   0      530.13      539.29      9.31 o 
   6   5   0       93.38       90.65      2.75 o 
   7   5   0        0.02       -0.97      1.88 o 
   8   5   0        3.82        0.21      2.00 o 
   9   5   0        0.19       -1.52      2.83 o 
   0   6   0      690.15      801.18     10.91 o 
   1   6   0      724.41      725.14      5.88 o 
   2   6   0        5.82        3.34      0.51 o 
   3   6   0      370.47      359.89      3.84 o 
   4   6   0        0.47       -0.17      0.58 o 
   5   6   0       10.56       12.38      1.11 o 
   6   6   0        3.89        3.10      1.62 o 
   7   6   0       14.81       17.73      2.02 o 
   8   6   0       11.88        7.83      2.75 o 
   9   6   0        0.07        1.57      3.17 o 
   1   7   0      895.46      963.34      8.70 o 
   2   7   0       33.24       36.00      1.01 o 
   3   7   0      295.48      311.08      3.55 o 
   4   7   0       87.07       97.84      1.79 o 
   5   7   0        0.58        0.42      0.97 o 
   6   7   0      109.38      117.58      4.70 o 
   7   7   0        6.50        6.04      2.09 o 
   8   7   0       11.42       12.09      2.78 o 
   9   7   0        6.74       10.70      3.58 o 
   0   8   0     1802.01     1935.46     42.35 o 
   1   8   0       73.30       81.15      1.75 o 
   2   8   0       88.23       90.58      1.84 o 
   3   8   0       18.25       21.03      1.67 o 
   4   8   0        1.89        1.70      0.70 o 
   5   8   0       79.56       86.67      3.43 o 
   6   8   0       31.80       23.24      2.22 o 
   7   8   0       21.57       20.36      3.65 o 
   8   8   0        2.07        2.24      2.36 o 
   9   8   0        3.27        3.00      3.15 o 
   1   9   0      100.28      113.99      2.22 o 
   2   9   0       87.63       73.63      2.18 o 
   3   9   0      131.20      128.45      2.27 o 
   4   9   0       59.22       60.26      1.55 o 
   5   9   0      232.15      223.89      6.02 o 
   6   9   0       48.03       49.24      2.90 o 
   7   9   0        0.21        5.12      2.79 o 
   8   9   0        5.29        2.47      2.52 o 
   9   9   0        0.09        1.60      4.10 o 
   0  10   0       94.11      102.55      3.57 o 
   1  10   0        5.13        4.58      1.04 o 
   2  10   0      490.86      491.62      5.75 o 
   3  10   0      133.10      137.43      2.57 o 
   4  10   0       12.81       14.46      1.49 o 
   5  10   0        9.84        9.76      1.60 o 
   6  10   0       59.85       66.97      3.47 o 
   7  10   0        5.56        5.95      2.58 o 
   8  10   0        0.07        3.28      2.76 o 
   1  11   0      159.84      140.07      3.15 o 
   2  11   0      116.34      115.75      2.54 o 
   3  11   0      688.01      629.97      7.58 o 
   4  11   0        3.27        3.03      1.04 o 
   5  11   0      140.63      140.96      4.20 o 
   6  11   0       86.23      100.97      4.26 o 
   7  11   0       13.21       10.57      3.01 o 
   8  11   0        0.39        1.45      3.35 o 
   0  12   0      173.85      164.59      5.04 o 
   1  12   0       86.68       84.53      2.57 o 
   2  12   0       18.80       19.35      1.49 o 
   3  12   0      225.47      226.81      3.84 o 
   4  12   0       47.70       53.97      2.06 o 
   5  12   0       70.27       71.04      3.18 o 
   6  12   0        5.02        3.92      1.96 o 
   7  12   0        0.00       -1.11      2.41 o 
   8  12   0        0.00        2.25      2.92 o 
   1  13   0       36.87       33.98      1.90 o 
   2  13   0      104.59       97.54      3.35 o 
   3  13   0       11.61       11.57      1.30 o 
   4  13   0        4.98        5.03      1.47 o 
   5  13   0       44.23       40.71      3.14 o 
   6  13   0       27.62       23.54      2.80 o 
   7  13   0        6.75       10.36      3.43 o 
   0  14   0        0.44       -1.52      1.61 o 
   1  14   0        1.02       -0.64      1.22 o 
   2  14   0       83.17       77.80      3.25 o 
   3  14   0       47.94       50.13      3.22 o 
   4  14   0       12.83       13.53      2.45 o 
   5  14   0       66.50       68.73      4.23 o 
   6  14   0       23.57       21.30      3.83 o 
   7  14   0       22.93       35.11      7.88 o 
   1  15   0      229.15      220.40      4.82 o 
   2  15   0        0.06       -1.15      1.47 o 
   3  15   0        3.85        5.02      1.68 o 
   4  15   0       36.64       33.99      2.83 o 
   5  15   0        0.42       -2.12      2.40 o 
   6  15   0        5.85       11.92      6.44 o 
   7  15   0        7.89       10.19      5.98 o 
   0  16   0        4.83        5.64      2.21 o 
   1  16   0       21.99       26.03      2.58 o 
   2  16   0        0.19        3.41      1.63 o 
   3  16   0        0.12        3.31      1.65 o 
   4  16   0        5.39        7.00      2.50 o 
   5  16   0        4.30        0.16      2.81 o 
   6  16   0        0.00        2.73      3.03 o 
   1  17   0       19.84       27.25      2.55 o 
   2  17   0        1.94        1.88      1.77 o 
   3  17   0        1.10        1.45      1.86 o 
   4  17   0        0.10        0.40      2.79 o 
   5  17   0       13.36        7.66      3.72 o 
   0  18   0      142.86      159.14      8.98 o 
   1  18   0       17.06       17.16      2.83 o 
   2  18   0       11.72       11.68      2.29 o 
   3  18   0       10.60        9.05      2.89 o 
   4  18   0        1.46        0.66      3.29 o 
   5  18   0        1.22       -0.24      4.26 o 
   1  19   0        0.00        2.59      2.18 o 
   2  19   0       11.02       11.47      3.09 o 
   3  19   0       11.95       20.23      4.28 o 
   4  19   0        3.39        4.33      3.49 o 
   0  20   0       22.26       32.67      7.06 o 
   1  20   0        2.62        2.47      3.38 o 
   2  20   0        0.31       -0.11      3.57 o 
   3  20   0        3.47        1.39      5.41 o 
   1  21   0        0.18        0.51      3.97 o 
  -9   1   1        0.10        0.89      2.17 o 
  -8   1   1       16.81       15.25      2.62 o 
  -7   1   1        7.64        7.38      1.44 o 
  -6   1   1       11.16       14.71      1.57 o 
  -5   1   1       13.82       11.85      1.12 o 
  -4   1   1        1.85        1.19      0.54 o 
  -3   1   1      284.48      297.08      4.53 o 
  -2   1   1     4113.84     3876.80     60.98 o 
  -1   1   1      130.07      124.29      2.16 o 
   0   1   1       79.73       42.44      2.16 o 
   1   1   1      488.44      502.12      4.57 o 
   2   1   1      429.18      397.52      3.82 o 
   3   1   1      598.47      568.22      5.53 o 
   4   1   1      740.46      751.32     13.56 o 
   5   1   1       90.66       91.72      2.41 o 
   6   1   1       21.71       25.87      1.11 o 
   7   1   1        1.15       -2.03      2.24 o 
   8   1   1        6.27        8.28      1.94 o 
   9   1   1        4.40        4.87      2.52 o 
  -9   2   1        8.03       10.68      3.94 o 
  -8   2   1       65.71       60.76      3.89 o 
  -7   2   1        0.11       -0.07      1.17 o 
  -6   2   1       12.12       10.77      1.09 o 
  -5   2   1      270.54      280.17      3.86 o 
  -4   2   1      962.19      998.24      9.66 o 
  -3   2   1       27.65       25.02      0.63 o 
  -2   2   1     4862.87     4704.97     44.66 o 
  -1   2   1      253.84      218.84      1.94 o 
   0   2   1      117.96      136.46      1.36 o 
   1   2   1     5254.28     4871.28     38.16 o 
   2   2   1      212.31      199.76      2.05 o 
   3   2   1       88.67       81.38      1.23 o 
   4   2   1        4.85        3.81      0.70 o 
   5   2   1       14.43       12.63      0.96 o 
   6   2   1       46.30       47.81      1.45 o 
   7   2   1       21.56       25.42      2.29 o 
   8   2   1        3.18        2.56      1.72 o 
   9   2   1       25.71       35.22      4.00 o 
  -9   3   1        0.00        1.45      3.19 o 
  -8   3   1       68.58       64.24      4.03 o 
  -7   3   1       14.26       16.11      1.71 o 
  -6   3   1       18.56       17.27      1.13 o 
  -5   3   1       74.53       72.46      1.28 o 
  -4   3   1       92.97       95.95      1.46 o 
  -3   3   1       67.09       67.73      1.14 o 
  -2   3   1     3176.13     3081.53     24.66 o 
  -1   3   1     2747.99     2581.98     18.57 o 
   0   3   1     1313.25     1244.14      9.77 o 
   1   3   1      143.83      152.59      1.52 o 
   2   3   1     1446.01     1370.07     10.70 o 
   3   3   1       66.86       53.64      1.14 o 
   4   3   1       18.01       15.32      0.66 o 
   5   3   1      225.62      228.01      3.26 o 
   6   3   1       59.32       57.25      1.66 o 
   7   3   1        2.36        0.94      1.41 o 
   8   3   1        4.30        4.10      1.74 o 
   9   3   1       14.22       16.85      5.64 o 
  -9   4   1        6.13        4.91      2.58 o 
  -8   4   1        0.88        0.63      3.75 o 
  -7   4   1       20.54       23.46      2.99 o 
  -6   4   1        0.45        0.01      0.64 o 
  -5   4   1        0.84       -0.49      0.49 o 
  -4   4   1        6.88        7.53      0.58 o 
  -3   4   1       58.04       58.91      1.07 o 
  -2   4   1       22.85       22.53      0.55 o 
  -1   4   1       11.86        9.42      0.41 o 
   0   4   1        2.89        3.82      0.32 o 
   1   4   1     1755.21     1679.70     12.03 o 
   2   4   1        7.75        6.41      0.49 o 
   3   4   1        2.28        2.01      0.50 o 
   4   4   1        1.19        0.91      0.55 o 
   5   4   1       13.32       17.03      0.99 o 
   6   4   1       13.12       15.79      1.30 o 
   7   4   1       61.59       59.20      3.07 o 
   8   4   1       16.16       13.64      2.58 o 
   9   4   1       24.80       25.05      4.08 o 
  -9   5   1        9.52       15.55      6.09 o 
  -8   5   1       24.35       27.44      3.11 o 
  -7   5   1       55.92       56.16      2.70 o 
  -6   5   1        5.58        5.01      1.23 o 
  -5   5   1        2.40        3.96      0.67 o 
  -4   5   1        0.03        0.37      0.51 o 
  -3   5   1       63.49       64.82      1.20 o 
  -2   5   1       34.66       44.08      0.82 o 
  -1   5   1      167.20      170.79      1.70 o 
   0   5   1      140.03      134.45      1.44 o 
   1   5   1     1458.72     1401.24      9.94 o 
   2   5   1      448.63      438.46      3.98 o 
   3   5   1      323.69      343.51      3.34 o 
   4   5   1      234.83      238.05      3.07 o 
   5   5   1       26.88       27.70      1.14 o 
   6   5   1        0.23       -0.45      1.04 o 
   7   5   1       56.59       55.83      3.04 o 
   8   5   1       11.13       11.65      6.22 o 
   9   5   1       17.94       13.79      3.32 o 
  -9   6   1        0.12       -1.24      2.35 o 
  -8   6   1        0.02       -1.87      1.89 o 
  -7   6   1       11.96        8.34      2.22 o 
  -6   6   1       53.83       51.27      2.47 o 
  -5   6   1       24.08       25.61      1.26 o 
  -4   6   1      108.40      106.00      2.06 o 
  -3   6   1       91.63       92.13      1.40 o 
  -2   6   1      391.17      383.81      3.79 o 
  -1   6   1      286.74      262.57      2.71 o 
   0   6   1     1085.53     1101.56      9.25 o 
   1   6   1      571.44      615.78      5.47 o 
   2   6   1      354.74      387.68      5.16 o 
   3   6   1      254.90      257.92      2.91 o 
   4   6   1        0.23        0.51      0.59 o 
   5   6   1       54.02       53.89      1.62 o 
   6   6   1      200.86      196.17      4.64 o 
   7   6   1        0.01        1.15      1.48 o 
   8   6   1       14.66       11.75      2.89 o 
   9   6   1        0.58       -2.39      2.39 o 
  -9   7   1        0.33        0.22      2.46 o 
  -8   7   1       10.69        7.51      2.41 o 
  -7   7   1        7.27        5.36      2.12 o 
  -6   7   1       17.87       17.79      2.21 o 
  -5   7   1       21.27       17.35      1.09 o 
  -4   7   1      122.85      119.72      2.12 o 
  -3   7   1      108.57       99.67      1.62 o 
  -2   7   1      297.00      299.03      4.48 o 
  -1   7   1       17.78       13.57      0.74 o 
   0   7   1       57.83       63.17      1.26 o 
   1   7   1      729.27      805.80      7.91 o 
   2   7   1      181.74      176.06      2.83 o 
   3   7   1       40.86       47.71      1.36 o 
   4   7   1        5.42        3.72      0.75 o 
   5   7   1       60.72       58.87      3.11 o 
   6   7   1      179.74      181.90      5.26 o 
   7   7   1        3.64        2.96      1.70 o 
   8   7   1        0.79        3.04      2.75 o 
   9   7   1        0.59        3.32      2.70 o 
  -9   8   1        2.38        2.02      2.66 o 
  -8   8   1        0.72        0.09      3.60 o 
  -7   8   1       17.20       17.60      2.74 o 
  -6   8   1       93.38       96.45      3.56 o 
  -5   8   1      152.85      151.81      3.06 o 
  -4   8   1        9.33        9.68      1.27 o 
  -3   8   1       49.24       44.97      1.39 o 
  -2   8   1      360.07      349.03      3.90 o 
  -1   8   1       26.33       18.64      0.93 o 
   0   8   1      108.33       97.33      1.95 o 
   1   8   1     1508.41     1561.28     16.50 o 
   2   8   1      163.47      174.68      2.77 o 
   3   8   1      184.48      194.22      3.03 o 
   4   8   1       22.32       28.79      1.47 o 
   5   8   1      107.41      105.11      2.54 o 
   6   8   1        0.57        2.10      1.49 o 
   7   8   1        8.19       10.29      2.01 o 
   8   8   1        2.32        3.48      2.60 o 
   9   8   1        4.56        4.95      2.99 o 
  -9   9   1        0.00       -0.29      3.82 o 
  -8   9   1        6.88        7.75      4.36 o 
  -7   9   1       90.47       88.05      5.06 o 
  -6   9   1       28.55       31.54      2.35 o 
  -5   9   1      425.16      421.86      6.74 o 
  -4   9   1      103.08      110.28      2.14 o 
  -3   9   1        4.14        5.49      0.78 o 
  -2   9   1      124.06      124.83      2.38 o 
  -1   9   1      647.38      655.67      7.88 o 
   0   9   1      110.21      125.85      2.71 o 
   1   9   1       15.28       11.37      1.01 o 
   2   9   1      398.57      404.93      5.09 o 
   3   9   1       81.76       86.59      1.91 o 
   4   9   1       11.86       12.21      1.29 o 
   5   9   1        6.27        5.14      1.20 o 
   6   9   1       48.70       45.79      2.93 o 
   7   9   1        6.03        3.43      1.81 o 
   8   9   1        1.63        5.49      2.63 o 
  -8  10   1        0.06       -2.23      2.23 o 
  -7  10   1        4.08        4.03      2.44 o 
  -6  10   1       13.77       14.98      2.05 o 
  -5  10   1      128.93      138.13      3.46 o 
  -4  10   1      152.95      147.04      2.67 o 
  -3  10   1       46.12       48.14      1.73 o 
  -2  10   1      191.63      211.90      3.43 o 
  -1  10   1       12.79       13.46      1.18 o 
   0  10   1       70.66       88.26      2.37 o 
   1  10   1      306.27      318.49      4.67 o 
   2  10   1      131.26      133.69      2.78 o 
   3  10   1       67.37       58.86      1.80 o 
   4  10   1        0.66        0.19      0.84 o 
   5  10   1       33.04       33.73      2.01 o 
   6  10   1       21.84       22.70      2.47 o 
   7  10   1       15.31       13.44      2.41 o 
   8  10   1       11.11        9.35      3.66 o 
  -8  11   1        0.00       -1.10      3.63 o 
  -7  11   1        4.00        2.61      2.48 o 
  -6  11   1       22.93       21.60      2.37 o 
  -5  11   1       75.71       89.28      3.72 o 
  -4  11   1      326.12      337.52      5.59 o 
  -3  11   1       38.65       39.35      1.93 o 
  -2  11   1      401.22      387.12      5.67 o 
  -1  11   1       10.33       10.40      1.17 o 
   0  11   1        0.90        0.36      0.87 o 
   1  11   1       34.03       35.94      1.60 o 
   2  11   1       50.84       62.49      2.05 o 
   3  11   1      118.76      110.37      2.88 o 
   4  11   1       46.96       45.68      1.81 o 
   5  11   1      108.32      114.03      3.42 o 
   6  11   1        0.29        1.14      1.75 o 
   7  11   1        0.18       -1.09      2.31 o 
   8  11   1        3.13        3.66      3.07 o 
  -8  12   1        1.89        3.02      2.86 o 
  -7  12   1        3.01        5.04      2.83 o 
  -6  12   1      123.61      122.24      6.33 o 
  -5  12   1       54.28       66.73      3.04 o 
  -4  12   1       89.36       92.45      3.20 o 
  -3  12   1       11.43       10.69      1.34 o 
  -2  12   1       38.21       41.28      1.86 o 
  -1  12   1      112.62      111.36      2.82 o 
   0  12   1       32.20       29.76      1.87 o 
   1  12   1      204.92      211.69      3.84 o 
   2  12   1       32.95       32.43      1.68 o 
   3  12   1        0.34       -0.14      0.98 o 
   4  12   1       33.31       38.67      2.01 o 
   5  12   1        0.42        1.70      1.32 o 
   6  12   1       16.72       22.47      2.74 o 
   7  12   1        1.24        3.66      2.86 o 
   8  12   1        0.08       -0.56      2.93 o 
  -7  13   1       20.76       22.12      4.94 o 
  -6  13   1        1.72        3.85      2.66 o 
  -5  13   1        8.25       10.66      2.37 o 
  -4  13   1      105.86      105.69      3.94 o 
  -3  13   1      198.83      200.84      4.86 o 
  -2  13   1       70.38       65.14      2.32 o 
  -1  13   1       54.18       50.09      2.25 o 
   0  13   1       61.54       56.48      2.30 o 
   1  13   1       68.45       62.93      2.41 o 
   2  13   1        7.09        5.40      1.19 o 
   3  13   1        0.37       -0.92      1.13 o 
   4  13   1       93.16       95.38      3.37 o 
   5  13   1        0.00        1.40      1.48 o 
   6  13   1       63.19       79.60      5.82 o 
   7  13   1       10.72        9.24      3.51 o 
  -7  14   1        0.89       -1.07      4.71 o 
  -6  14   1        3.88       -1.09      9.78 o 
  -5  14   1       26.14       28.74      3.14 o 
  -4  14   1        6.41        9.65      2.08 o 
  -3  14   1       32.40       33.99      2.37 o 
  -2  14   1       10.81       13.16      1.66 o 
  -1  14   1       37.96       42.07      2.12 o 
   0  14   1       65.38       71.70      2.72 o 
   1  14   1      203.38      204.60      4.49 o 
   2  14   1       21.92       21.42      1.72 o 
   3  14   1        6.02        7.44      1.54 o 
   4  14   1        0.31       -1.35      1.35 o 
   5  14   1       21.22       20.07      2.44 o 
   6  14   1       17.72       23.36      3.12 o 
   7  14   1       19.75       24.37      4.23 o 
  -7  15   1        9.07        5.19      5.29 o 
  -6  15   1        5.22        8.69      3.38 o 
  -5  15   1        0.78        1.21      2.11 o 
  -4  15   1        5.22        1.96      2.05 o 
  -3  15   1        0.92        3.24      1.75 o 
  -2  15   1        9.33        7.98      2.27 o 
  -1  15   1        0.96        2.06      1.37 o 
   0  15   1       38.39       40.16      2.30 o 
   1  15   1        0.03       -1.34      1.34 o 
   2  15   1       14.58       17.17      1.99 o 
   3  15   1        5.70        5.10      1.65 o 
   4  15   1        0.04       -0.60      1.50 o 
   5  15   1        0.05        0.31      1.97 o 
   6  15   1       25.93       25.80      3.34 o 
  -6  16   1        1.64       -2.62      2.62 o 
  -5  16   1        4.62       -0.14      2.22 o 
  -4  16   1        8.17        9.04      2.60 o 
  -3  16   1        1.61        0.99      1.77 o 
  -2  16   1        7.68        7.32      1.98 o 
  -1  16   1       89.51       89.54      3.50 o 
   0  16   1       15.03       15.31      2.01 o 
   1  16   1       43.42       34.11      2.52 o 
   2  16   1        6.36        5.78      1.93 o 
   3  16   1        0.02       -0.19      1.73 o 
   4  16   1        0.26        1.81      1.65 o 
   5  16   1        0.01        1.72      2.24 o 
   6  16   1        0.02        3.66      3.23 o 
  -5  17   1       12.06       16.36      4.16 o 
  -4  17   1        6.56       10.12      4.33 o 
  -3  17   1        1.13       -1.24      1.77 o 
  -2  17   1       14.42       17.44      2.55 o 
  -1  17   1        7.69        8.55      2.23 o 
   0  17   1       11.34       10.37      1.94 o 
   1  17   1        0.39       -0.60      1.55 o 
   2  17   1        0.42        0.55      1.87 o 
   3  17   1        3.09        2.91      2.06 o 
   4  17   1       33.85       40.84      4.90 o 
   5  17   1        0.28       -1.58      5.76 o 
  -5  18   1        0.10        1.07      3.26 o 
  -4  18   1        0.38        4.09      2.49 o 
  -3  18   1        1.09       -1.11      2.36 o 
  -2  18   1        0.96       -1.77      1.97 o 
  -1  18   1        4.70        7.25      2.80 o 
   0  18   1        1.13        1.26      2.07 o 
   1  18   1        4.66        2.10      2.16 o 
   2  18   1       13.01       13.64      2.64 o 
   3  18   1        6.70        3.82      2.88 o 
   4  18   1        0.54       -0.27      2.88 o 
   5  18   1        8.89        3.97      3.60 o 
  -4  19   1        9.97       11.12      3.12 o 
  -3  19   1        0.15        2.21      2.63 o 
  -2  19   1       17.98       18.99      2.88 o 
  -1  19   1        2.84        7.79      2.44 o 
   0  19   1       10.90        9.70      3.04 o 
   1  19   1       17.85       19.82      3.45 o 
   2  19   1        5.52        6.18      3.71 o 
   3  19   1        0.15        1.09      2.21 o 
   4  19   1        0.00       -2.22      3.31 o 
  -3  20   1        1.23        5.81      3.30 o 
  -2  20   1        0.01        0.12      2.39 o 
  -1  20   1        9.75       11.58      3.20 o 
   0  20   1       29.06       28.38      3.76 o 
   1  20   1        0.14        3.69      2.67 o 
   2  20   1       14.29       19.02      3.59 o 
   3  20   1        0.69        9.70      5.46 o 
  -1  21   1       12.89       18.80      6.78 o 
   0  21   1        0.61       -1.07      3.48 o 
   1  21   1        3.71        6.47      5.62 o 
  -9   0   2        2.59        1.91      3.10 o 
  -8   0   2      186.04      187.38      9.29 o 
  -7   0   2      446.82      381.76     13.69 o 
  -6   0   2       69.56       72.85      3.32 o 
  -5   0   2        3.36        3.51      1.13 o 
  -4   0   2       40.21       47.71      1.90 o 
  -3   0   2      108.61       92.19      2.16 o 
  -2   0   2     8497.09     8009.35    201.70 o 
  -1   0   2    11923.03    10774.59    191.88 o 
   0   0   2     1663.47     1649.21     20.52 o 
   1   0   2    17069.97    14462.13    165.78 o 
   2   0   2     3152.23     3091.84     38.24 o 
   3   0   2     1934.18     2003.03     28.69 o 
   4   0   2       99.41      101.09      2.95 o 
   5   0   2       78.73       84.59      2.85 o 
   6   0   2      231.20      243.92      8.35 o 
   7   0   2       11.75       18.64      3.99 o 
   8   0   2      186.36      209.69     11.45 o 
   9   0   2        0.06       -3.35      3.35 o 
  -9   1   2       25.47       22.01      2.98 o 
  -8   1   2      124.98      118.15      5.18 o 
  -7   1   2       20.70       21.10      1.74 o 
  -6   1   2      120.26      121.80      3.03 o 
  -5   1   2       47.14       50.57      1.27 o 
  -4   1   2        2.87        3.66      1.34 o 
  -3   1   2       27.24       31.03      3.19 o 
  -2   1   2     1024.68      967.41     14.90 o 
  -1   1   2     4371.75     4135.02     42.41 o 
   0   1   2      367.92      355.60      3.07 o 
   1   1   2    11077.64     9969.84     87.30 o 
   2   1   2     6983.23     6671.12     55.64 o 
   3   1   2        4.13        2.96      0.68 o 
   4   1   2       53.84       61.07      1.43 o 
   5   1   2        8.54        6.89      1.13 o 
   6   1   2       67.75       69.60      2.17 o 
   7   1   2       36.74       35.67      3.54 o 
   8   1   2       25.26       23.04      3.06 o 
   9   1   2       26.69       41.82     10.27 o 
  -9   2   2        0.98        1.25      2.09 o 
  -8   2   2       22.61       28.52      3.64 o 
  -7   2   2        0.21        0.30      1.10 o 
  -6   2   2       13.67       13.94      1.06 o 
  -5   2   2       70.83       88.42      1.57 o 
  -4   2   2      667.19      689.25      7.86 o 
  -3   2   2      332.26      309.88      5.27 o 
  -2   2   2       86.76       80.51      1.29 o 
  -1   2   2     1316.85     1252.88     11.68 o 
   0   2   2     6526.24     6019.38     48.92 o 
   1   2   2    12864.35    11387.98     87.56 o 
   2   2   2      126.12      113.00      1.59 o 
   3   2   2      700.33      715.15      7.14 o 
   4   2   2        2.62        4.38      0.54 o 
   5   2   2      113.03      115.80      2.85 o 
   6   2   2      204.45      209.46      3.51 o 
   7   2   2        2.95        2.76      2.42 o 
   8   2   2        7.52        6.66      1.91 o 
   9   2   2        5.70        8.21      3.14 o 
  -9   3   2       21.64       21.44      3.01 o 
  -8   3   2        0.18       -0.26      1.79 o 
  -7   3   2      117.81      115.08      3.89 o 
  -6   3   2        0.23        0.71      0.76 o 
  -5   3   2        0.09       -0.48      0.48 o 
  -4   3   2     1879.35     1893.88     17.21 o 
  -3   3   2     1382.71     1404.42     12.11 o 
  -2   3   2     2621.69     2682.67     25.55 o 
  -1   3   2     9081.15     8329.42     64.88 o 
   0   3   2      180.95      164.49      1.90 o 
   1   3   2     2271.39     2142.82     17.46 o 
   2   3   2       15.09       16.91      0.67 o 
   3   3   2        4.22        6.41      0.63 o 
   4   3   2       30.88       45.67      1.20 o 
   5   3   2      130.54      132.73      2.20 o 
   6   3   2      220.64      231.60      4.03 o 
   7   3   2        5.56        3.87      1.60 o 
   8   3   2       23.04       22.81      2.58 o 
   9   3   2        2.85        5.59      2.83 o 
  -9   4   2       12.52       11.50      2.73 o 
  -8   4   2        0.95       -0.57      1.81 o 
  -7   4   2       71.73       62.97      3.58 o 
  -6   4   2        7.88        6.73      0.81 o 
  -5   4   2       63.46       60.78      1.38 o 
  -4   4   2      380.39      417.48      4.14 o 
  -3   4   2        1.54        2.27      0.35 o 
  -2   4   2        2.09        1.59      0.35 o 
  -1   4   2      234.94      235.04      2.23 o 
   0   4   2      556.89      572.53      5.36 o 
   1   4   2        0.03        0.02      0.36 o 
   2   4   2     1122.84     1114.62     10.73 o 
   3   4   2      752.84      801.72      8.46 o 
   4   4   2      126.26      130.49      2.11 o 
   5   4   2      222.83      236.97      3.75 o 
   6   4   2        5.48        6.81      1.22 o 
   7   4   2        7.02       10.11      1.98 o 
   8   4   2        1.51        2.82      1.79 o 
   9   4   2        1.50        2.74      2.62 o 
  -9   5   2        4.96        9.37      2.69 o 
  -8   5   2        1.22        0.68      2.11 o 
  -7   5   2        0.12        0.17      1.52 o 
  -6   5   2        0.16       -0.76      0.76 o 
  -5   5   2      146.06      159.60      2.36 o 
  -4   5   2       97.76       84.57      1.50 o 
  -3   5   2     1530.77     1580.24     14.39 o 
  -2   5   2       79.07       83.14      1.29 o 
  -1   5   2      469.15      466.38      4.27 o 
   0   5   2      244.03      269.28      2.71 o 
   1   5   2      509.20      546.97      5.59 o 
   2   5   2      577.64      621.99      6.82 o 
   3   5   2      409.77      424.31      5.33 o 
   4   5   2      852.92      891.17      9.33 o 
   5   5   2       25.96       24.24      1.27 o 
   6   5   2      117.50      120.24      3.20 o 
   7   5   2        8.60        5.91      1.87 o 
   8   5   2        0.12       -1.81      1.81 o 
   9   5   2        3.08        0.74      6.69 o 
  -9   6   2        0.20        2.16      2.83 o 
  -8   6   2        9.01       11.09      2.46 o 
  -7   6   2        3.51        5.71      1.91 o 
  -6   6   2        0.69       -0.26      0.87 o 
  -5   6   2       34.95       37.94      1.19 o 
  -4   6   2       51.93       58.45      1.45 o 
  -3   6   2      187.39      171.64      2.22 o 
  -2   6   2       14.94       15.74      0.72 o 
  -1   6   2       27.27       29.79      0.81 o 
   0   6   2      572.41      592.96      5.82 o 
   1   6   2      413.94      479.08      5.38 o 
   2   6   2       92.45      112.08      2.04 o 
   3   6   2       54.77       45.75      2.09 o 
   4   6   2       58.75       61.53      1.78 o 
   5   6   2        3.68        1.72      0.71 o 
   6   6   2       12.46        9.27      1.61 o 
   7   6   2       56.32       59.47      3.37 o 
   8   6   2        6.03        6.67      2.12 o 
   9   6   2        0.71       -0.84      2.68 o 
  -9   7   2        2.45        4.13      2.61 o 
  -8   7   2        0.14        0.79      2.43 o 
  -7   7   2       46.26       49.34      3.54 o 
  -6   7   2        1.92        1.50      1.70 o 
  -5   7   2      140.55      136.16      2.49 o 
  -4   7   2       72.51       70.36      1.48 o 
  -3   7   2        0.46        0.58      0.53 o 
  -2   7   2       36.26       33.42      1.02 o 
  -1   7   2       19.71       22.82      0.82 o 
   0   7   2       23.22       24.63      0.99 o 
   1   7   2      390.28      477.70      5.53 o 
   2   7   2      603.04      648.85      7.67 o 
   3   7   2        8.46        7.46      0.94 o 
   4   7   2        8.54       10.86      0.97 o 
   5   7   2        2.35        2.56      0.79 o 
   6   7   2       20.37       23.60      1.65 o 
   7   7   2        6.58        4.04      1.90 o 
   8   7   2       13.32        9.64      3.09 o 
   9   7   2        0.45       -0.65      2.77 o 
  -9   8   2        6.04        3.01      2.62 o 
  -8   8   2        0.01       -0.11      2.10 o 
  -7   8   2       26.60       26.90      3.88 o 
  -6   8   2      107.47      109.39      3.12 o 
  -5   8   2        1.85        0.94      0.83 o 
  -4   8   2       22.62       21.74      1.01 o 
  -3   8   2        0.57        1.10      0.55 o 
  -2   8   2      124.58      123.17      2.39 o 
  -1   8   2      966.67     1043.93     10.95 o 
   0   8   2       19.82       21.92      1.00 o 
   1   8   2      821.82      843.11      9.64 o 
   2   8   2      180.90      185.97      3.17 o 
   3   8   2      107.50      140.38      2.61 o 
   4   8   2        0.35        0.65      0.80 o 
   5   8   2        0.10       -0.61      0.84 o 
   6   8   2        0.32        3.78      1.32 o 
   7   8   2        5.89        8.06      2.20 o 
   8   8   2       23.19       21.89      3.56 o 
   9   8   2        0.74       -3.65      4.75 o 
  -8   9   2        2.67       -0.55      2.26 o 
  -7   9   2       46.99       49.10      3.93 o 
  -6   9   2       20.80       19.16      1.73 o 
  -5   9   2        3.60        2.10      1.08 o 
  -4   9   2      168.43      157.09      2.93 o 
  -3   9   2      113.27      111.83      2.15 o 
  -2   9   2      249.18      229.06      4.39 o 
  -1   9   2      216.91      224.85      3.71 o 
   0   9   2      217.68      220.06      3.41 o 
   1   9   2      212.57      230.73      3.69 o 
   2   9   2       61.04       62.43      2.07 o 
   3   9   2       34.40       33.30      1.51 o 
   4   9   2        2.75        1.76      1.19 o 
   5   9   2       20.10       21.64      1.73 o 
   6   9   2       25.82       23.63      2.06 o 
   7   9   2        2.55        4.57      2.30 o 
   8   9   2        1.61       -1.63      2.60 o 
  -8  10   2        0.66        1.97      2.38 o 
  -7  10   2       15.32       12.20      3.33 o 
  -6  10   2        3.01        2.49      1.80 o 
  -5  10   2      301.12      305.28      7.43 o 
  -4  10   2      574.10      566.38      8.16 o 
  -3  10   2       43.38       48.18      1.65 o 
  -2  10   2      647.17      620.27      7.87 o 
  -1  10   2      180.66      192.88      4.43 o 
   0  10   2       71.73       65.68      2.00 o 
   1  10   2       58.77       60.40      2.04 o 
   2  10   2      100.97       91.08      2.53 o 
   3  10   2       46.36       50.44      2.76 o 
   4  10   2        0.26       -0.24      0.87 o 
   5  10   2       34.37       33.28      2.07 o 
   6  10   2        1.58        1.29      1.43 o 
   7  10   2      106.25      105.99      4.77 o 
   8  10   2        4.16        4.79      3.09 o 
  -8  11   2        9.81        9.35      3.07 o 
  -7  11   2        0.40       -1.79      5.58 o 
  -6  11   2        5.12        7.04      1.99 o 
  -5  11   2       93.87      100.31      4.21 o 
  -4  11   2      242.07      244.44      5.13 o 
  -3  11   2       40.76       39.74      1.67 o 
  -2  11   2      222.67      229.92      3.97 o 
  -1  11   2       49.54       55.04      2.10 o 
   0  11   2       19.31       22.14      1.41 o 
   1  11   2        4.70        3.35      1.06 o 
   2  11   2       34.57       28.96      1.67 o 
   3  11   2        1.34        0.14      1.05 o 
   4  11   2       14.05       15.71      1.38 o 
   5  11   2       67.16       62.56      3.71 o 
   6  11   2       25.17       27.91      2.37 o 
   7  11   2        0.02       -1.20      1.91 o 
   8  11   2        0.05       -2.59      2.62 o 
  -8  12   2        8.56        7.08      3.03 o 
  -7  12   2        0.03       -0.42      2.38 o 
  -6  12   2        6.78        4.53      2.11 o 
  -5  12   2        5.34        5.01      2.01 o 
  -4  12   2      232.38      241.34      5.23 o 
  -3  12   2      161.39      158.58      4.15 o 
  -2  12   2      263.36      248.07      4.71 o 
  -1  12   2        0.21        0.67      1.06 o 
   0  12   2       32.85       35.22      1.75 o 
   1  12   2      115.70      112.99      2.97 o 
   2  12   2       23.30       25.66      1.71 o 
   3  12   2       99.97       92.19      3.09 o 
   4  12   2        0.13       -1.01      1.29 o 
   5  12   2        0.49        0.89      1.40 o 
   6  12   2        1.22        1.20      1.99 o 
   7  12   2       11.41       13.32      2.74 o 
   8  12   2       16.60       17.80      3.98 o 
  -7  13   2        2.26        5.65      2.99 o 
  -6  13   2       13.02       16.35      2.62 o 
  -5  13   2       56.68       50.16      3.48 o 
  -4  13   2       55.93       55.04      2.99 o 
  -3  13   2      155.68      149.07      4.17 o 
  -2  13   2       61.13       61.37      2.79 o 
  -1  13   2        0.29       -0.42      1.14 o 
   0  13   2       18.56       18.16      2.07 o 
   1  13   2       58.33       58.78      2.35 o 
   2  13   2        5.60        3.99      1.31 o 
   3  13   2       91.71       87.84      2.96 o 
   4  13   2       98.24       89.06      4.15 o 
   5  13   2       49.67       57.91      2.88 o 
   6  13   2       90.29       93.47      4.02 o 
   7  13   2       15.25       15.90      3.76 o 
  -7  14   2        0.13       -0.51      2.58 o 
  -6  14   2        8.79       10.67      2.61 o 
  -5  14   2        0.07       -1.40      2.16 o 
  -4  14   2        9.46        6.44      2.19 o 
  -3  14   2        4.59        7.12      1.71 o 
  -2  14   2        0.15       -0.42      1.66 o 
  -1  14   2        1.84        0.98      1.38 o 
   0  14   2      400.60      380.26      7.12 o 
   1  14   2       14.66        9.14      1.53 o 
   2  14   2      354.25      335.69      6.05 o 
   3  14   2       16.83       15.17      1.72 o 
   4  14   2        2.22        1.50      1.56 o 
   5  14   2        3.99        2.42      1.76 o 
   6  14   2        0.02       -2.07      2.07 o 
   7  14   2        8.60       20.08      4.27 o 
  -6  15   2        3.40        3.18      2.91 o 
  -5  15   2        0.19        1.57      2.15 o 
  -4  15   2        3.17        3.51      2.14 o 
  -3  15   2       31.20       32.06      2.89 o 
  -2  15   2        2.91        0.06      1.69 o 
  -1  15   2      201.60      222.37      5.30 o 
   0  15   2        0.00        3.66      1.62 o 
   1  15   2       13.93       16.53      1.98 o 
   2  15   2       28.44       25.06      2.02 o 
   3  15   2        3.04        2.69      1.59 o 
   4  15   2        7.97        9.28      1.90 o 
   5  15   2        2.13        1.33      1.84 o 
   6  15   2       11.56       10.08      2.88 o 
  -6  16   2        1.17        2.49      2.42 o 
  -5  16   2        4.09        6.31      2.58 o 
  -4  16   2        0.21       -0.88      2.43 o 
  -3  16   2        0.26        1.97      1.79 o 
  -2  16   2        9.84       10.80      2.22 o 
  -1  16   2       13.76       17.48      2.46 o 
   0  16   2       28.50       24.39      2.26 o 
   1  16   2       29.47       29.13      2.40 o 
   2  16   2       23.64       34.38      2.96 o 
   3  16   2       10.00       14.42      2.57 o 
   4  16   2        0.28        1.73      1.76 o 
   5  16   2        4.18        0.83      3.22 o 
   6  16   2       32.16       40.59      4.06 o 
  -5  17   2        0.15        1.37      2.56 o 
  -4  17   2        5.60        8.23      2.60 o 
  -3  17   2        2.83        6.33      2.89 o 
  -2  17   2        4.20        5.78      2.13 o 
  -1  17   2        5.22        7.71      2.24 o 
   0  17   2        0.21        0.72      1.84 o 
   1  17   2       95.33       89.07      3.90 o 
   2  17   2       12.18       12.37      2.99 o 
   3  17   2        0.01        2.82      1.84 o 
   4  17   2        2.13        2.53      1.86 o 
   5  17   2        3.58        6.93      2.43 o 
  -5  18   2        0.01        0.94      2.52 o 
  -4  18   2       29.25       39.67      4.07 o 
  -3  18   2        0.00       -0.86      3.61 o 
  -2  18   2        3.67        0.50      2.02 o 
  -1  18   2        9.35        9.14      2.36 o 
   0  18   2       21.03       22.36      2.86 o 
   1  18   2        1.87        2.36      2.38 o 
   2  18   2        2.88        0.36      2.00 o 
   3  18   2        0.74        1.54      2.22 o 
   4  18   2        0.77        1.35      2.65 o 
   5  18   2        2.30        4.04      4.17 o 
  -4  19   2        0.15        2.66      2.84 o 
  -3  19   2        1.63        5.63      2.99 o 
  -2  19   2        0.04        2.33      2.27 o 
  -1  19   2        0.88       -1.96      1.96 o 
   0  19   2        1.27        2.63      2.64 o 
   1  19   2        0.47        3.37      2.63 o 
   2  19   2        3.02        0.72      2.62 o 
   3  19   2        1.14        5.45      2.55 o 
   4  19   2       10.63       16.03      4.04 o 
  -3  20   2        1.15        3.57      3.75 o 
  -2  20   2       18.88       25.94      5.51 o 
  -1  20   2        4.40       12.01      3.18 o 
   0  20   2        7.10        7.34      3.60 o 
   1  20   2        0.05        5.04      2.99 o 
   2  20   2        0.48        4.58      3.10 o 
  -9   1   3       16.67       17.97      3.76 o 
  -8   1   3        1.21        1.21      1.71 o 
  -7   1   3       72.69       67.09      3.35 o 
  -6   1   3       96.08       87.65      1.78 o 
  -5   1   3       61.61       57.71      1.24 o 
  -4   1   3        4.43        6.05      0.70 o 
  -3   1   3     2365.46     2338.93     35.21 o 
  -2   1   3       13.57       16.24      0.63 o 
  -1   1   3       88.41       92.20      1.13 o 
   0   1   3      935.82      904.36      7.78 o 
   1   1   3       36.09       39.95      1.43 o 
   2   1   3       26.20       25.62      0.83 o 
   3   1   3      684.52      690.30      7.82 o 
   4   1   3       61.85       61.14      1.72 o 
   5   1   3       19.50       18.58      1.09 o 
   6   1   3      192.70      213.64      4.48 o 
   7   1   3        8.67        6.88      2.96 o 
   8   1   3        2.57        3.92      2.25 o 
   9   1   3        3.98        5.87      2.23 o 
  -9   2   3        0.54       -1.03      1.95 o 
  -8   2   3        1.45       -2.00      3.32 o 
  -7   2   3       22.19       18.32      2.09 o 
  -6   2   3       33.42       31.91      1.04 o 
  -5   2   3       96.52      104.32      2.05 o 
  -4   2   3      613.36      569.10      9.45 o 
  -3   2   3      333.93      370.82      6.33 o 
  -2   2   3      316.23      306.53      4.32 o 
  -1   2   3      249.26      277.14      2.96 o 
   0   2   3      524.82      527.65      4.57 o 
   1   2   3     4197.07     4088.37     33.63 o 
   2   2   3      630.53      668.01      7.48 o 
   3   2   3     2032.51     1954.16     19.46 o 
   4   2   3        0.10        0.65      0.67 o 
   5   2   3        3.33        3.71      0.65 o 
   6   2   3        1.93        0.98      0.89 o 
   7   2   3        5.55        5.71      1.91 o 
   8   2   3       22.94       26.64      4.09 o 
   9   2   3        8.61        8.16      3.08 o 
  -9   3   3       17.76       14.49      2.75 o 
  -8   3   3        8.95        4.03      2.35 o 
  -7   3   3      166.66      162.68      6.40 o 
  -6   3   3        0.92        0.61      0.76 o 
  -5   3   3      120.67      128.63      2.03 o 
  -4   3   3      823.93      818.22     12.23 o 
  -3   3   3      213.14      218.34      4.01 o 
  -2   3   3     1565.45     1606.18     15.33 o 
  -1   3   3       61.03       52.19      1.01 o 
   0   3   3     1233.16     1171.06      9.55 o 
   1   3   3      851.99      770.10      6.93 o 
   2   3   3        7.73       12.27      0.83 o 
   3   3   3       15.42       17.84      1.13 o 
   4   3   3       66.75       68.86      1.76 o 
   5   3   3       20.70       17.02      1.03 o 
   6   3   3       26.17       23.60      1.27 o 
   7   3   3        8.94        7.14      1.94 o 
   8   3   3        4.96        6.74      2.15 o 
   9   3   3        4.18        2.21      2.81 o 
  -9   4   3        6.87        7.91      2.39 o 
  -8   4   3       25.26       29.87      2.76 o 
  -7   4   3        3.28        2.86      2.66 o 
  -6   4   3        0.23       -0.60      0.88 o 
  -5   4   3      149.38      151.03      2.51 o 
  -4   4   3        1.19        1.07      0.54 o 
  -3   4   3     1300.81     1336.47     13.04 o 
  -2   4   3        0.02        0.54      0.38 o 
  -1   4   3     2320.36     2239.57     17.70 o 
   0   4   3     4275.54     4053.11     31.61 o 
   1   4   3      655.18      660.93      6.20 o 
   2   4   3       94.59      103.35      1.87 o 
   3   4   3       21.12       25.77      1.03 o 
   4   4   3      131.46      129.83      2.27 o 
   5   4   3        0.55        0.03      0.74 o 
   6   4   3       15.31       11.40      1.26 o 
   7   4   3       42.94       45.53      2.93 o 
   8   4   3        1.40       -0.10      1.87 o 
   9   4   3        0.03       -0.38      2.58 o 
  -9   5   3       11.15       14.46      2.77 o 
  -8   5   3       28.72       25.24      3.29 o 
  -7   5   3        4.76        3.41      1.72 o 
  -6   5   3       33.61       35.31      1.61 o 
  -5   5   3      217.67      214.82      3.29 o 
  -4   5   3       20.35       19.36      0.85 o 
  -3   5   3      618.40      630.17      6.24 o 
  -2   5   3      332.75      393.95      3.86 o 
  -1   5   3      724.68      754.25      6.81 o 
   0   5   3     1145.49     1191.47     10.44 o 
   1   5   3     2111.78     2132.35     21.66 o 
   2   5   3     1110.72     1224.88     12.65 o 
   3   5   3       44.04       40.98      1.91 o 
   4   5   3       88.87       92.92      2.14 o 
   5   5   3       58.34       62.71      2.63 o 
   6   5   3       24.36       24.82      2.16 o 
   7   5   3       17.29       14.94      2.30 o 
   8   5   3        2.54        2.62      1.91 o 
   9   5   3        0.85       -1.90      5.00 o 
  -9   6   3        3.02        2.16      2.31 o 
  -8   6   3        2.78        2.07      1.99 o 
  -7   6   3       21.40       17.74      6.13 o 
  -6   6   3      222.90      221.11      4.79 o 
  -5   6   3       48.43       47.59      1.37 o 
  -4   6   3       74.04       59.12      1.54 o 
  -3   6   3       17.92       13.45      0.67 o 
  -2   6   3     1240.15     1347.43     12.98 o 
  -1   6   3       18.74       12.47      0.75 o 
   0   6   3      429.52      436.76      4.56 o 
   1   6   3     1750.16     1721.30     17.26 o 
   2   6   3      630.98      588.38      7.28 o 
   3   6   3        4.63        5.72      0.93 o 
   4   6   3        2.80        2.80      0.91 o 
   5   6   3        0.21        1.22      0.94 o 
   6   6   3        3.15        4.10      1.10 o 
   7   6   3        3.61        3.89      1.90 o 
   8   6   3        9.48        7.64      2.31 o 
   9   6   3        4.11        3.73      2.99 o 
  -9   7   3       21.76       17.89      4.80 o 
  -8   7   3        2.41        4.22      2.20 o 
  -7   7   3        0.18       -1.68      1.68 o 
  -6   7   3       54.07       57.78      2.52 o 
  -5   7   3        0.54       -0.70      0.70 o 
  -4   7   3        3.79        2.28      0.58 o 
  -3   7   3      297.72      308.39      3.80 o 
  -2   7   3      163.43      193.22      2.38 o 
  -1   7   3      305.76      332.63      5.96 o 
   0   7   3      300.45      315.51      4.13 o 
   1   7   3       12.27        9.83      1.02 o 
   2   7   3      512.76      549.58      7.03 o 
   3   7   3        0.44        0.37      0.82 o 
   4   7   3       26.74       22.96      1.44 o 
   5   7   3        1.89        1.40      1.03 o 
   6   7   3       16.33       17.62      1.95 o 
   7   7   3       66.54       66.25      3.73 o 
   8   7   3        0.00        1.64      2.08 o 
   9   7   3        1.53        0.26      2.88 o 
  -9   8   3        0.43        1.68      2.58 o 
  -8   8   3       27.90       31.37      3.48 o 
  -7   8   3       29.55       26.12      2.88 o 
  -6   8   3      385.32      389.69      8.39 o 
  -5   8   3        0.86        1.75      1.19 o 
  -4   8   3      161.99      153.23      2.68 o 
  -3   8   3        0.56        1.29      0.71 o 
  -2   8   3       26.16       24.56      0.91 o 
  -1   8   3       52.48       53.06      1.70 o 
   0   8   3      186.75      169.96      2.81 o 
   1   8   3       15.68       16.39      1.14 o 
   2   8   3       60.03       66.45      2.19 o 
   3   8   3       52.29       60.87      2.07 o 
   4   8   3       21.44       22.34      1.48 o 
   5   8   3        2.70        2.25      1.03 o 
   6   8   3       41.60       43.59      2.03 o 
   7   8   3       22.22       29.72      2.92 o 
   8   8   3       39.16       44.09      4.02 o 
  -8   9   3        1.53       -0.61      3.10 o 
  -7   9   3       62.89       67.47      4.25 o 
  -6   9   3        1.41        0.34      1.66 o 
  -5   9   3      419.24      429.17      9.08 o 
  -4   9   3       19.09       19.93      1.20 o 
  -3   9   3      126.02      124.73      2.55 o 
  -2   9   3       38.14       35.11      1.39 o 
  -1   9   3      256.96      271.49      3.66 o 
   0   9   3      151.74      158.85      2.65 o 
   1   9   3       45.45       47.96      2.00 o 
   2   9   3      269.60      291.36      4.34 o 
   3   9   3       59.52       55.52      1.92 o 
   4   9   3        0.43       -0.15      0.95 o 
   5   9   3       21.38       16.72      1.59 o 
   6   9   3       69.15       63.05      3.32 o 
   7   9   3        6.15        6.27      2.17 o 
   8   9   3        1.65        4.65      2.90 o 
  -8  10   3        2.36       -0.70      2.89 o 
  -7  10   3        5.01        2.46      2.30 o 
  -6  10   3      170.12      177.84      7.03 o 
  -5  10   3      134.62      128.27      4.56 o 
  -4  10   3      153.13      160.22      3.87 o 
  -3  10   3       76.30       77.77      1.96 o 
  -2  10   3       15.79       15.67      1.15 o 
  -1  10   3        0.74       -0.42      0.72 o 
   0  10   3       26.38       28.76      1.39 o 
   1  10   3        8.83        7.99      1.04 o 
   2  10   3       40.20       43.08      2.70 o 
   3  10   3       20.75       20.27      1.44 o 
   4  10   3       30.92       27.23      1.46 o 
   5  10   3       34.54       38.28      2.29 o 
   6  10   3       14.29       10.98      1.86 o 
   7  10   3       42.71       50.38      3.75 o 
   8  10   3        8.88        4.24      3.27 o 
  -8  11   3        3.09        0.55      2.49 o 
  -7  11   3       11.87       14.19      3.98 o 
  -6  11   3       32.21       40.13      3.06 o 
  -5  11   3       12.86       16.84      2.51 o 
  -4  11   3        2.63        4.59      1.44 o 
  -3  11   3      355.36      346.19      5.12 o 
  -2  11   3        9.93       10.53      1.34 o 
  -1  11   3       86.80       86.04      2.40 o 
   0  11   3        0.45        1.05      0.90 o 
   1  11   3       25.25       21.99      1.38 o 
   2  11   3       59.15       56.24      2.12 o 
   3  11   3       53.35       44.56      1.95 o 
   4  11   3        5.51        6.96      1.28 o 
   5  11   3       29.39       29.53      2.24 o 
   6  11   3       16.99       21.61      2.70 o 
   7  11   3        5.35        6.55      2.39 o 
   8  11   3        0.10        3.57      3.09 o 
  -8  12   3        1.26       -2.42      2.45 o 
  -7  12   3        0.79       -2.27      2.27 o 
  -6  12   3       83.87       89.12      4.32 o 
  -5  12   3       17.85       11.38      2.52 o 
  -4  12   3       19.12       18.31      1.82 o 
  -3  12   3      184.94      174.38      4.37 o 
  -2  12   3       62.38       65.53      2.47 o 
  -1  12   3        2.89        1.41      1.49 o 
   0  12   3       10.57        9.93      1.72 o 
   1  12   3       15.77       19.51      1.60 o 
   2  12   3       27.52       21.66      1.72 o 
   3  12   3        0.29        0.25      1.19 o 
   4  12   3       63.64       59.97      2.51 o 
   5  12   3        3.68        3.24      1.50 o 
   6  12   3        1.19        3.96      1.80 o 
   7  12   3        8.80        7.78      2.53 o 
  -7  13   3        2.19        3.60      2.82 o 
  -6  13   3       21.33       20.73      2.79 o 
  -5  13   3       15.53       12.03      3.29 o 
  -4  13   3        7.25        3.38      2.01 o 
  -3  13   3       34.74       37.58      2.41 o 
  -2  13   3       12.86        9.69      1.74 o 
  -1  13   3      141.11      139.13      3.62 o 
   0  13   3        0.01        0.46      1.08 o 
   1  13   3       31.27       30.64      1.93 o 
   2  13   3        4.61        4.16      1.35 o 
   3  13   3       24.53       21.10      1.83 o 
   4  13   3        7.30        8.06      1.72 o 
   5  13   3       11.19       13.86      2.02 o 
   6  13   3       11.26        8.13      2.10 o 
   7  13   3       44.42       52.06      4.22 o 
  -7  14   3        0.19        0.02      2.83 o 
  -6  14   3        2.48       -0.78      2.08 o 
  -5  14   3        0.14       -2.16      2.16 o 
  -4  14   3       20.73       20.22      2.77 o 
  -3  14   3        2.55        6.51      1.64 o 
  -2  14   3       49.39       52.42      3.04 o 
  -1  14   3        0.46        0.83      1.30 o 
   0  14   3      176.77      179.11      4.64 o 
   1  14   3      125.35      126.24      3.55 o 
   2  14   3        8.02        3.70      1.45 o 
   3  14   3        0.73        0.53      1.34 o 
   4  14   3        0.13       -1.09      1.48 o 
   5  14   3        0.75        0.08      1.63 o 
   6  14   3        1.72        3.27      2.08 o 
   7  14   3        5.80       11.41      4.07 o 
  -6  15   3       13.39       14.62      4.35 o 
  -5  15   3        0.07        3.21      2.27 o 
  -4  15   3        2.26        1.44      2.49 o 
  -3  15   3       15.42       18.67      2.78 o 
  -2  15   3       13.77       17.57      2.32 o 
  -1  15   3       88.31       72.70      3.56 o 
   0  15   3      159.04      156.48      4.46 o 
   1  15   3        2.22        1.87      1.38 o 
   2  15   3        5.64        8.23      1.67 o 
   3  15   3       18.62       15.12      2.11 o 
   4  15   3       12.97       10.90      2.07 o 
   5  15   3        3.35        5.64      2.11 o 
   6  15   3        0.22        1.12      2.19 o 
  -6  16   3        0.38        1.09      2.48 o 
  -5  16   3        1.63        3.17      2.50 o 
  -4  16   3        3.25        0.31      2.24 o 
  -3  16   3        2.47        0.86      2.16 o 
  -2  16   3       45.38       47.23      3.20 o 
  -1  16   3       24.24       27.64      2.75 o 
   0  16   3       26.19       19.09      2.56 o 
   1  16   3        0.64        1.05      1.62 o 
   2  16   3       19.30       19.43      2.08 o 
   3  16   3        8.22        6.69      1.97 o 
   4  16   3        0.06       -0.63      1.74 o 
   5  16   3        3.04        5.82      2.27 o 
   6  16   3        1.23        5.39      2.40 o 
  -5  17   3        0.34       -0.45      2.60 o 
  -4  17   3        2.15       -0.68      2.39 o 
  -3  17   3        6.29        1.73      2.32 o 
  -2  17   3        0.36       -0.45      1.80 o 
  -1  17   3        0.03        3.45      2.03 o 
   0  17   3        3.10        3.22      1.98 o 
   1  17   3        1.09       -1.29      1.97 o 
   2  17   3       11.78       14.10      2.24 o 
   3  17   3        0.72       -0.69      1.67 o 
   4  17   3        2.17        1.91      1.97 o 
   5  17   3        2.22        4.60      2.35 o 
  -4  18   3        2.10       -1.24      2.52 o 
  -3  18   3       27.71       42.52      6.21 o 
  -2  18   3        1.73       -1.75      2.04 o 
  -1  18   3        3.00        4.45      2.31 o 
   0  18   3        4.90        0.94      2.10 o 
   1  18   3        1.91        2.04      2.54 o 
   2  18   3       12.04       15.11      3.16 o 
   3  18   3       17.32       13.19      2.49 o 
   4  18   3        6.25        8.19      2.28 o 
  -4  19   3        0.14       -3.52      3.52 o 
  -3  19   3       13.45       23.40      3.66 o 
  -2  19   3        9.43       10.87      3.17 o 
  -1  19   3        4.34        4.72      2.41 o 
   0  19   3        7.36       11.75      2.74 o 
   1  19   3        3.90        2.86      2.73 o 
   2  19   3        1.06        1.15      2.99 o 
   3  19   3        0.02        1.48      4.61 o 
  -2  20   3        2.74        6.63      3.21 o 
  -1  20   3        1.05        2.53      2.50 o 
   0  20   3        2.34        8.45      3.05 o 
   1  20   3       12.52       13.22      3.58 o 
   2  20   3        6.61        9.07      3.45 o 
  -9   0   4        3.03        4.15      2.86 o 
  -8   0   4       13.63       14.68      3.05 o 
  -7   0   4        2.44        4.84      2.35 o 
  -6   0   4        9.94       11.70      1.00 o 
  -5   0   4      260.66      254.35      4.41 o 
  -4   0   4        1.50        1.81      0.62 o 
  -3   0   4      104.46      124.54      3.87 o 
  -2   0   4      374.68      371.57      6.07 o 
  -1   0   4      407.66      410.76      5.24 o 
   0   0   4       77.58       73.30      1.76 o 
   1   0   4     4342.77     4216.91     52.69 o 
   2   0   4       11.49        6.68      1.06 o 
   3   0   4     1462.41     1519.99     26.56 o 
   4   0   4      165.89      160.31      4.74 o 
   5   0   4       51.42       57.33      3.72 o 
   6   0   4       29.72       30.29      1.98 o 
   7   0   4      222.62      232.18     12.33 o 
   8   0   4       48.98       44.35      6.34 o 
   9   0   4       38.77       34.88      5.40 o 
  -9   1   4       37.03       30.60      3.02 o 
  -8   1   4       46.13       47.27      3.04 o 
  -7   1   4      416.61      400.68      9.52 o 
  -6   1   4      445.67      413.89      6.50 o 
  -5   1   4       31.79       32.12      1.42 o 
  -4   1   4        0.29       -0.43      0.62 o 
  -3   1   4       58.73       55.64      1.41 o 
  -2   1   4       51.28       49.93      1.06 o 
  -1   1   4       58.06       49.20      0.89 o 
   0   1   4      388.68      371.28      3.63 o 
   1   1   4      259.36      231.57      2.95 o 
   2   1   4      839.15      837.76      8.48 o 
   3   1   4     1057.40     1019.13     12.29 o 
   4   1   4       93.72       87.86      2.47 o 
   5   1   4       21.33       22.18      1.52 o 
   6   1   4      191.98      208.21      3.91 o 
   7   1   4      270.03      267.66      9.31 o 
   8   1   4       32.45       31.08      3.21 o 
   9   1   4       32.90       39.23      3.73 o 
  -9   2   4        0.00       -1.45      1.93 o 
  -8   2   4       70.13       67.23      3.60 o 
  -7   2   4       65.10       63.75      2.80 o 
  -6   2   4       69.12       76.89      2.13 o 
  -5   2   4       86.49       83.95      2.41 o 
  -4   2   4       20.27       23.02      1.18 o 
  -3   2   4     1115.42     1109.40     15.82 o 
  -2   2   4      777.49      768.17      8.82 o 
  -1   2   4      641.19      658.17      6.74 o 
   0   2   4      632.01      611.86      5.34 o 
   1   2   4       33.07       30.79      1.06 o 
   2   2   4      274.00      275.43      3.86 o 
   3   2   4     1946.14     1925.30     21.25 o 
   4   2   4      592.62      591.74      8.24 o 
   5   2   4      251.06      248.96      3.82 o 
   6   2   4       10.19       10.36      1.25 o 
   7   2   4        8.68        5.73      2.64 o 
   8   2   4       16.03       20.39      2.88 o 
   9   2   4        4.66        2.82      2.42 o 
  -9   3   4        1.16        0.67      3.22 o 
  -8   3   4       10.46        9.29      2.05 o 
  -7   3   4       20.40       22.17      1.86 o 
  -6   3   4       15.96       20.35      1.83 o 
  -5   3   4       46.74       43.48      1.82 o 
  -4   3   4      137.31      130.11      2.95 o 
  -3   3   4       15.77       22.34      1.20 o 
  -2   3   4     2783.67     2885.07     25.81 o 
  -1   3   4     1286.62     1273.66     10.86 o 
   0   3   4      754.02      783.38      6.72 o 
   1   3   4      300.55      304.15      3.50 o 
   2   3   4       89.69       87.04      2.03 o 
   3   3   4       97.53       86.34      2.15 o 
   4   3   4      156.66      159.25      3.39 o 
   5   3   4        0.39        0.27      0.89 o 
   6   3   4        9.22        9.45      1.24 o 
   7   3   4        8.09        4.94      2.55 o 
   8   3   4        0.65       -1.85      1.85 o 
   9   3   4        0.39        0.01      2.16 o 
  -9   4   4        1.90        2.84      2.15 o 
  -8   4   4        1.34        2.54      1.71 o 
  -7   4   4        2.28        3.65      2.10 o 
  -6   4   4       27.70       33.71      1.48 o 
  -5   4   4       20.16       18.14      1.24 o 
  -4   4   4       18.62       26.52      1.83 o 
  -3   4   4      229.42      277.31      4.28 o 
  -2   4   4       31.76       42.30      1.04 o 
  -1   4   4     1108.41     1151.14      9.90 o 
   0   4   4       67.03       66.80      1.34 o 
   1   4   4       97.77       95.19      1.71 o 
   2   4   4     1366.87     1322.20     14.98 o 
   3   4   4        4.27        6.93      1.18 o 
   4   4   4       56.36       69.98      2.06 o 
   5   4   4        0.47        1.39      0.99 o 
   6   4   4       33.40       35.22      1.71 o 
   7   4   4        8.22        3.58      1.91 o 
   8   4   4       23.36       18.70      2.75 o 
   9   4   4        0.01       -1.18      2.78 o 
  -9   5   4        1.73        3.55      2.17 o 
  -8   5   4        5.27        4.30      1.86 o 
  -7   5   4       10.13        7.82      2.10 o 
  -6   5   4      124.50      116.50      2.75 o 
  -5   5   4       15.44       15.61      1.00 o 
  -4   5   4      677.51      707.84      8.84 o 
  -3   5   4       38.10       42.39      1.21 o 
  -2   5   4      181.64      215.93      3.47 o 
  -1   5   4       85.69       82.41      1.36 o 
   0   5   4        3.09        0.89      0.53 o 
   1   5   4       61.52       56.97      1.61 o 
   2   5   4      396.62      430.83      6.25 o 
   3   5   4      341.66      379.42      5.03 o 
   4   5   4       12.84       12.73      1.18 o 
   5   5   4        0.81        0.23      0.96 o 
   6   5   4       10.77       13.58      1.49 o 
   7   5   4        2.23        1.09      1.83 o 
   8   5   4        5.22        3.38      2.24 o 
   9   5   4        0.86        0.51      3.96 o 
  -9   6   4        0.28       -0.47      2.19 o 
  -8   6   4        1.03        2.72      2.61 o 
  -7   6   4        4.16        4.46      2.76 o 
  -6   6   4        6.08        6.21      1.39 o 
  -5   6   4      265.33      261.32      4.19 o 
  -4   6   4      289.16      289.95      3.95 o 
  -3   6   4        5.50        2.85      0.68 o 
  -2   6   4        4.80        6.17      0.59 o 
  -1   6   4      524.64      543.43      5.91 o 
   0   6   4     1424.32     1461.12     13.47 o 
   1   6   4      237.48      241.41      3.49 o 
   2   6   4        1.09        3.16      0.84 o 
   3   6   4       13.55       17.24      1.14 o 
   4   6   4       27.61       24.07      1.44 o 
   5   6   4        6.87        5.35      1.17 o 
   6   6   4        2.79        2.11      1.23 o 
   7   6   4        1.63       -0.26      1.74 o 
   8   6   4        4.62        4.19      2.26 o 
   9   6   4        0.47        0.59      2.88 o 
  -9   7   4       19.09       19.89      3.10 o 
  -8   7   4       21.32       24.08      2.89 o 
  -7   7   4       46.76       48.24      4.64 o 
  -6   7   4      107.94       95.09      3.34 o 
  -5   7   4       26.92       25.33      1.51 o 
  -4   7   4        9.89        9.20      0.73 o 
  -3   7   4       11.01       12.19      0.78 o 
  -2   7   4      544.34      550.72      5.72 o 
  -1   7   4       36.81       49.05      1.69 o 
   0   7   4      290.12      329.64      4.35 o 
   1   7   4      124.90      122.06      2.58 o 
   2   7   4      361.49      374.12      5.38 o 
   3   7   4       15.41       13.37      1.24 o 
   4   7   4      138.96      144.27      3.59 o 
   5   7   4       48.53       54.14      2.56 o 
   6   7   4        2.70        1.36      1.31 o 
   7   7   4       19.76       21.82      2.81 o 
   8   7   4        0.07       -1.97      1.97 o 
  -8   8   4        0.29        1.74      4.08 o 
  -7   8   4       12.08       11.18      2.31 o 
  -6   8   4        8.48        8.81      1.71 o 
  -5   8   4       86.35       88.80      3.20 o 
  -4   8   4       27.20       22.88      1.74 o 
  -3   8   4       22.14       23.52      0.99 o 
  -2   8   4       16.66       17.91      0.89 o 
  -1   8   4      795.22      794.44      9.48 o 
   0   8   4       25.72       28.94      1.27 o 
   1   8   4      219.86      216.49      3.71 o 
   2   8   4      289.07      289.21      4.64 o 
   3   8   4      188.21      190.31      4.82 o 
   4   8   4       29.50       32.25      2.06 o 
   5   8   4        1.07        0.70      1.18 o 
   6   8   4        0.29        1.33      1.28 o 
   7   8   4        0.45        2.43      2.01 o 
   8   8   4        0.28        1.94      2.23 o 
  -8   9   4       19.27       19.70      3.08 o 
  -7   9   4        3.58        4.58      2.14 o 
  -6   9   4       60.96       65.83      4.12 o 
  -5   9   4       41.25       42.74      2.66 o 
  -4   9   4       68.00       73.47      2.02 o 
  -3   9   4       59.33       67.75      1.90 o 
  -2   9   4       46.04       37.20      1.27 o 
  -1   9   4        1.35        1.46      0.74 o 
   0   9   4        1.56        2.72      0.82 o 
   1   9   4       28.64       25.52      1.48 o 
   2   9   4        9.70       13.87      1.30 o 
   3   9   4        2.17        1.83      1.07 o 
   4   9   4       28.16       24.38      1.45 o 
   5   9   4        3.54        4.44      1.26 o 
   6   9   4       44.04       43.81      2.31 o 
   7   9   4        3.59        4.82      2.19 o 
   8   9   4       15.10       12.58      2.91 o 
  -8  10   4       17.33       15.01      3.12 o 
  -7  10   4        8.11        9.23      2.51 o 
  -6  10   4        0.65        1.08      1.75 o 
  -5  10   4      149.55      159.67      5.12 o 
  -4  10   4       86.03       84.44      2.83 o 
  -3  10   4      316.12      308.49      6.13 o 
  -2  10   4        6.38        7.21      0.91 o 
  -1  10   4      167.47      158.84      2.78 o 
   0  10   4       14.94       15.11      1.26 o 
   1  10   4        4.30        2.72      1.02 o 
   2  10   4       96.69       95.24      3.20 o 
   3  10   4       22.32       19.05      1.60 o 
   4  10   4       89.91       99.96      2.83 o 
   5  10   4       82.98       76.70      2.83 o 
   6  10   4        8.20        6.69      1.86 o 
   7  10   4        0.12       -2.01      2.01 o 
   8  10   4        9.89        8.65      4.56 o 
  -8  11   4        0.29        1.40      2.60 o 
  -7  11   4       13.89        8.17      2.67 o 
  -6  11   4        0.17       -2.44      2.44 o 
  -5  11   4       77.52       79.86      3.84 o 
  -4  11   4        4.04        2.89      1.61 o 
  -3  11   4       15.08       13.73      1.65 o 
  -2  11   4      829.05      811.82     10.06 o 
  -1  11   4        0.16       -0.56      0.84 o 
   0  11   4      100.71       93.85      2.41 o 
   1  11   4      116.75      111.22      3.50 o 
   2  11   4        2.29        3.35      1.16 o 
   3  11   4       11.43       11.36      1.44 o 
   4  11   4       16.97       13.36      1.52 o 
   5  11   4       22.39       27.03      2.06 o 
   6  11   4        5.94        0.95      1.73 o 
   7  11   4        1.03        2.62      2.27 o 
  -7  12   4        4.87       -1.94      2.27 o 
  -6  12   4        5.73       11.21      2.41 o 
  -5  12   4       45.54       47.97      3.25 o 
  -4  12   4      102.74       96.25      4.79 o 
  -3  12   4      192.23      179.99      4.56 o 
  -2  12   4       64.04       53.95      2.62 o 
  -1  12   4      531.90      542.95      7.59 o 
   0  12   4      118.53      126.41      3.04 o 
   1  12   4       29.68       29.88      1.77 o 
   2  12   4       16.35       18.68      1.63 o 
   3  12   4        4.40        2.73      1.28 o 
   4  12   4       43.18       38.80      2.10 o 
   5  12   4       21.96       21.94      2.24 o 
   6  12   4        2.87        3.42      1.96 o 
   7  12   4        3.04        0.73      2.36 o 
  -7  13   4        1.78       -0.91      2.58 o 
  -6  13   4        4.88        4.16      2.29 o 
  -5  13   4        1.78        0.80      2.26 o 
  -4  13   4       57.68       56.76      4.07 o 
  -3  13   4        7.08        7.42      1.86 o 
  -2  13   4       17.76       17.65      2.14 o 
  -1  13   4       42.03       42.05      2.12 o 
   0  13   4       64.99       64.13      2.62 o 
   1  13   4       66.81       64.26      2.63 o 
   2  13   4        4.49        6.23      1.53 o 
   3  13   4        2.26       -0.04      1.48 o 
   4  13   4       87.05       83.07      3.88 o 
   5  13   4        0.36        0.64      1.69 o 
   6  13   4       18.19       21.90      2.65 o 
   7  13   4        8.33        7.51      2.86 o 
  -7  14   4       13.30       22.20      3.85 o 
  -6  14   4        7.82        7.64      2.59 o 
  -5  14   4       13.53       16.12      2.72 o 
  -4  14   4        3.90        5.25      2.50 o 
  -3  14   4       27.50       27.46      2.46 o 
  -2  14   4       45.42       44.05      3.71 o 
  -1  14   4        2.20        0.16      1.67 o 
   0  14   4      113.45      109.30      3.35 o 
   1  14   4       50.14       51.64      2.52 o 
   2  14   4       19.35       18.96      1.93 o 
   3  14   4       15.91       16.16      1.91 o 
   4  14   4        1.06       -0.10      1.61 o 
   5  14   4       16.86       11.21      2.16 o 
   6  14   4        9.82       13.72      2.62 o 
  -6  15   4        2.63        7.05      2.73 o 
  -5  15   4       17.25       18.87      3.09 o 
  -4  15   4        5.46        2.57      3.19 o 
  -3  15   4        0.28       -1.19      2.37 o 
  -2  15   4       55.83       52.63      3.20 o 
  -1  15   4       61.87       62.38      3.50 o 
   0  15   4       18.42       22.23      2.24 o 
   1  15   4       71.31       68.14      2.89 o 
   2  15   4       29.07       28.48      2.24 o 
   3  15   4        0.42       -0.65      1.59 o 
   4  15   4        0.22        0.93      1.80 o 
   5  15   4        0.07        3.26      2.10 o 
   6  15   4        0.18        3.55      2.26 o 
  -6  16   4        1.17        2.75      2.63 o 
  -5  16   4        1.88        3.24      2.63 o 
  -4  16   4        4.09        5.85      2.54 o 
  -3  16   4       20.35       18.27      3.00 o 
  -2  16   4        2.27        3.21      1.99 o 
  -1  16   4       31.91       43.24      3.24 o 
   0  16   4        0.93        0.26      1.81 o 
   1  16   4        9.67       10.55      2.10 o 
   2  16   4        2.35        1.18      1.50 o 
   3  16   4       17.38       13.67      2.29 o 
   4  16   4       18.87       24.88      2.64 o 
   5  16   4        6.92        3.69      2.33 o 
  -5  17   4        1.38        1.84      2.73 o 
  -4  17   4       28.26       27.96      3.59 o 
  -3  17   4        0.08       -0.60      2.23 o 
  -2  17   4       20.63       23.87      3.38 o 
  -1  17   4       29.59       24.78      3.77 o 
   0  17   4        0.06       -1.85      1.85 o 
   1  17   4       14.13       15.98      2.31 o 
   2  17   4        8.84        7.12      2.37 o 
   3  17   4        7.73        7.57      2.12 o 
   4  17   4        0.94        2.69      1.96 o 
   5  17   4        3.21        4.07      2.67 o 
  -4  18   4        5.64        4.39      2.94 o 
  -3  18   4       33.53       41.36      4.42 o 
  -2  18   4       16.44       12.50      3.08 o 
  -1  18   4       13.99       18.09      2.86 o 
   0  18   4        3.17        1.90      2.27 o 
   1  18   4        6.94        9.33      3.34 o 
   2  18   4        0.25       -0.21      2.33 o 
   3  18   4        0.79        2.02      2.42 o 
   4  18   4        5.56        6.66      2.69 o 
  -3  19   4        0.01        3.70      2.97 o 
  -2  19   4        2.63        2.99      3.19 o 
  -1  19   4        0.70        5.70      2.55 o 
   0  19   4        1.93        2.08      2.42 o 
   1  19   4        0.67       -1.29      3.04 o 
   2  19   4        2.60        5.62      3.18 o 
   3  19   4        7.79        2.98      3.04 o 
  -2  20   4        0.88       -2.74      3.88 o 
  -1  20   4        4.70        0.68      3.38 o 
   0  20   4        0.17       -0.27      2.79 o 
   1  20   4        3.40        4.33      4.86 o 
  -9   1   5        0.42        2.85      1.93 o 
  -8   1   5        0.20       -1.42      1.42 o 
  -7   1   5        0.54        1.23      1.23 o 
  -6   1   5        5.97        3.99      0.74 o 
  -5   1   5        0.99        0.91      0.60 o 
  -4   1   5      155.08      147.99      2.92 o 
  -3   1   5       75.49       86.09      1.63 o 
  -2   1   5       37.67       33.91      0.81 o 
  -1   1   5      887.80      868.54      7.38 o 
   0   1   5      195.53      193.55      2.95 o 
   1   1   5        4.97        8.72      0.71 o 
   2   1   5      653.34      651.48      8.41 o 
   3   1   5       47.33       42.57      1.60 o 
   4   1   5       32.79       35.11      1.78 o 
   5   1   5      391.57      404.02      7.70 o 
   6   1   5       16.39       24.62      1.55 o 
   7   1   5       35.89       28.47      3.01 o 
   8   1   5        4.23        5.41      2.42 o 
   9   1   5        0.07        1.48      3.87 o 
  -9   2   5        0.00       -1.07      1.76 o 
  -8   2   5       10.93       11.24      1.96 o 
  -7   2   5       22.85       22.84      2.24 o 
  -6   2   5      237.54      227.58      4.38 o 
  -5   2   5       45.26       41.29      3.78 o 
  -4   2   5      106.34       99.94      2.37 o 
  -3   2   5      113.60      113.20      2.21 o 
  -2   2   5        0.29        0.08      0.35 o 
  -1   2   5      122.55      121.18      1.65 o 
   0   2   5       83.68       85.81      1.64 o 
   1   2   5      325.96      321.90      3.82 o 
   2   2   5      402.99      432.41      5.59 o 
   3   2   5       70.31       79.57      2.19 o 
   4   2   5       51.54       54.44      2.47 o 
   5   2   5        9.03        9.34      1.47 o 
   6   2   5       98.29      104.23      2.91 o 
   7   2   5        3.73        2.67      2.06 o 
   8   2   5        1.71        1.85      2.21 o 
   9   2   5        3.47        1.48      2.58 o 
  -9   3   5        7.71        7.90      2.22 o 
  -8   3   5       15.41        8.49      1.83 o 
  -7   3   5        0.43        1.44      1.84 o 
  -6   3   5      134.08      146.00      5.98 o 
  -5   3   5        4.96        3.04      1.14 o 
  -4   3   5      243.49      274.32      6.01 o 
  -3   3   5      139.45      158.05      2.92 o 
  -2   3   5        1.92        1.99      0.42 o 
  -1   3   5      311.53      345.49      4.22 o 
   0   3   5        0.65        0.70      0.49 o 
   1   3   5        1.96       -0.11      0.55 o 
   2   3   5      878.58      890.07     10.17 o 
   3   3   5      824.89      848.77     10.42 o 
   4   3   5       49.15       43.74      2.10 o 
   5   3   5      191.08      187.94      4.41 o 
   6   3   5       24.82       27.97      2.23 o 
   7   3   5       12.80       11.71      2.34 o 
   8   3   5        5.94        3.45      2.35 o 
   9   3   5        0.86        4.17      2.50 o 
  -9   4   5        0.71        0.88      1.99 o 
  -8   4   5        1.21        0.63      1.61 o 
  -7   4   5       81.38       73.78      3.98 o 
  -6   4   5       23.78       25.19      1.43 o 
  -5   4   5        4.78        6.80      1.62 o 
  -4   4   5     1085.75     1067.96     15.89 o 
  -3   4   5      419.55      420.67      5.04 o 
  -2   4   5      731.53      837.98      9.05 o 
  -1   4   5      921.96     1019.77      8.96 o 
   0   4   5      203.79      214.07      2.94 o 
   1   4   5        0.84        1.03      0.63 o 
   2   4   5       49.91       41.68      1.51 o 
   3   4   5        8.81        9.36      1.12 o 
   4   4   5       66.10       58.00      2.12 o 
   5   4   5      170.61      174.49      3.67 o 
   6   4   5        8.44        8.95      1.35 o 
   7   4   5        7.15        9.05      2.19 o 
   8   4   5        0.00        0.64      2.31 o 
   9   4   5        0.16        1.13      2.42 o 
  -9   5   5        7.46        6.05      2.33 o 
  -8   5   5       35.45       34.87      3.74 o 
  -7   5   5      136.76      123.19      4.42 o 
  -6   5   5       19.60       13.44      1.18 o 
  -5   5   5      561.73      520.79      6.87 o 
  -4   5   5       10.36       10.69      0.83 o 
  -3   5   5      232.83      240.33      3.97 o 
  -2   5   5      533.75      558.57      6.92 o 
  -1   5   5      580.01      639.26      6.75 o 
   0   5   5      504.43      474.87      5.41 o 
   1   5   5      353.12      324.47      4.62 o 
   2   5   5        0.00        0.79      0.79 o 
   3   5   5      205.98      223.31      3.93 o 
   4   5   5       18.75       17.30      1.51 o 
   5   5   5       58.61       60.19      2.22 o 
   6   5   5        3.44        2.97      1.39 o 
   7   5   5        0.09       -0.80      1.80 o 
   8   5   5        9.07       13.53      2.81 o 
  -9   6   5       19.36       25.16      2.96 o 
  -8   6   5       32.45       28.14      2.78 o 
  -7   6   5        2.56        0.59      1.51 o 
  -6   6   5      450.09      456.66      8.21 o 
  -5   6   5        6.43        7.99      1.52 o 
  -4   6   5        3.71        4.84      0.83 o 
  -3   6   5        2.89        3.81      0.60 o 
  -2   6   5       51.35       47.07      1.40 o 
  -1   6   5       98.26      104.23      1.89 o 
   0   6   5      110.99      132.44      2.44 o 
   1   6   5      499.21      520.67      6.74 o 
   2   6   5      153.07      129.79      3.00 o 
   3   6   5       12.01       13.14      1.17 o 
   4   6   5       46.33       53.23      2.07 o 
   5   6   5        0.65       -1.02      1.15 o 
   6   6   5        6.23        5.98      1.48 o 
   7   6   5        0.00       -1.76      1.76 o 
   8   6   5       26.34       29.25      3.38 o 
  -8   7   5       24.21       31.14      2.97 o 
  -7   7   5       66.79       62.84      6.34 o 
  -6   7   5       47.03       55.67      2.56 o 
  -5   7   5        7.81       12.51      1.69 o 
  -4   7   5        5.05        4.22      0.58 o 
  -3   7   5       79.27       77.06      1.78 o 
  -2   7   5        0.57        0.16      0.63 o 
  -1   7   5      195.48      205.75      2.88 o 
   0   7   5        7.24       11.51      0.92 o 
   1   7   5      689.82      684.04      8.52 o 
   2   7   5       56.81       50.48      1.87 o 
   3   7   5       10.73       12.67      1.18 o 
   4   7   5       38.99       40.69      1.76 o 
   5   7   5        8.04        7.89      1.43 o 
   6   7   5        0.55        1.51      1.34 o 
   7   7   5        0.89        2.29      2.05 o 
   8   7   5        8.14       10.83      2.72 o 
  -8   8   5        0.85       -1.08      2.05 o 
  -7   8   5        1.55        5.30      4.85 o 
  -6   8   5        0.03       -1.36      1.36 o 
  -5   8   5       67.70       64.71      2.81 o 
  -4   8   5       54.61       55.56      1.61 o 
  -3   8   5        6.56        8.78      0.82 o 
  -2   8   5       95.25      102.16      1.99 o 
  -1   8   5       40.57       37.97      1.62 o 
   0   8   5      498.09      505.06      6.73 o 
   1   8   5      106.46      126.66      2.84 o 
   2   8   5      408.87      405.04      5.95 o 
   3   8   5        0.55        1.30      1.01 o 
   4   8   5       31.32       30.50      1.68 o 
   5   8   5       12.83       10.36      1.55 o 
   6   8   5        0.19        2.11      1.75 o 
   7   8   5        0.55       -1.62      1.86 o 
   8   8   5       39.87       52.79      4.50 o 
  -8   9   5        0.32        0.73      2.23 o 
  -7   9   5      110.47      113.12      5.26 o 
  -6   9   5        5.38        4.27      3.31 o 
  -5   9   5      161.58      161.13      4.55 o 
  -4   9   5        5.77        4.00      1.50 o 
  -3   9   5       56.06       64.41      1.73 o 
  -2   9   5       32.68       30.24      1.19 o 
  -1   9   5        0.69       -0.21      0.57 o 
   0   9   5      116.68      135.05      2.91 o 
   1   9   5      219.12      208.61      3.88 o 
   2   9   5        0.65        0.76      1.06 o 
   3   9   5      120.78      117.07      3.16 o 
   4   9   5        3.77        4.01      1.13 o 
   5   9   5        3.47        1.22      1.28 o 
   6   9   5        0.56       -0.78      1.85 o 
   7   9   5        9.76        4.10      2.40 o 
   8   9   5        1.59        0.77      2.38 o 
  -8  10   5        0.88       -2.27      2.27 o 
  -7  10   5        0.10        2.48      2.22 o 
  -6  10   5        2.05        1.48      2.46 o 
  -5  10   5       44.45       45.93      2.96 o 
  -4  10   5        0.07       -0.99      1.49 o 
  -3  10   5        5.31        4.65      1.11 o 
  -2  10   5        0.11       -0.70      0.70 o 
  -1  10   5      197.07      196.36      3.77 o 
   0  10   5       51.29       48.76      2.07 o 
   1  10   5       47.53       52.26      2.16 o 
   2  10   5      269.21      264.97      4.94 o 
   3  10   5       93.74       93.04      3.42 o 
   4  10   5       45.61       58.02      2.19 o 
   5  10   5       34.36       36.33      2.47 o 
   6  10   5        2.18        4.62      1.92 o 
   7  10   5        0.36       -2.11      2.11 o 
   8  10   5        9.62       12.29      3.94 o 
  -8  11   5        2.33        5.68      4.23 o 
  -7  11   5        4.15        5.39      3.20 o 
  -6  11   5        0.77        1.68      2.60 o 
  -5  11   5        0.07        0.57      2.20 o 
  -4  11   5        1.00        1.30      1.54 o 
  -3  11   5        1.52        2.93      1.36 o 
  -2  11   5       26.07       26.32      1.67 o 
  -1  11   5      151.01      148.80      3.06 o 
   0  11   5      136.32      135.69      3.34 o 
   1  11   5        1.52        3.27      1.22 o 
   2  11   5      223.81      219.53      5.94 o 
   3  11   5       17.14       16.00      1.75 o 
   4  11   5       75.14       74.00      2.89 o 
   5  11   5        5.62        7.36      1.76 o 
   6  11   5       12.44       11.12      2.23 o 
   7  11   5        1.21        1.86      2.43 o 
  -7  12   5        4.04        6.63      2.70 o 
  -6  12   5       12.28       12.46      2.48 o 
  -5  12   5        5.45        5.58      2.12 o 
  -4  12   5        1.03        3.12      1.71 o 
  -3  12   5       10.02        9.52      1.73 o 
  -2  12   5       69.49       79.88      3.42 o 
  -1  12   5        1.85        2.75      1.12 o 
   0  12   5       21.94       25.29      1.67 o 
   1  12   5       49.07       48.69      2.17 o 
   2  12   5       65.28       58.50      2.42 o 
   3  12   5      124.32      121.73      3.35 o 
   4  12   5        8.61        7.32      1.57 o 
   5  12   5       40.33       36.12      2.46 o 
   6  12   5        4.44        3.90      2.07 o 
   7  12   5        4.68        2.78      2.55 o 
  -7  13   5        0.79       -2.22      2.46 o 
  -6  13   5        0.50       -1.53      2.10 o 
  -5  13   5        7.88        5.67      2.24 o 
  -4  13   5        5.33        4.92      2.22 o 
  -3  13   5       88.00       81.83      4.27 o 
  -2  13   5       80.55       72.65      3.49 o 
  -1  13   5       95.22       93.25      4.07 o 
   0  13   5      221.47      201.44      4.12 o 
   1  13   5       42.85       39.95      2.39 o 
   2  13   5        4.29        4.08      1.42 o 
   3  13   5        6.18        6.13      1.54 o 
   4  13   5        0.94        0.29      1.49 o 
   5  13   5        3.23        0.79      1.69 o 
   6  13   5        2.05        0.49      2.03 o 
   7  13   5        0.02        0.53      3.36 o 
  -6  14   5        5.54        2.62      3.49 o 
  -5  14   5       19.16       17.57      3.06 o 
  -4  14   5       32.24       30.09      3.24 o 
  -3  14   5        5.90        5.56      2.18 o 
  -2  14   5       19.09       13.24      2.18 o 
  -1  14   5        6.01        4.81      1.68 o 
   0  14   5       84.47       75.30      3.32 o 
   1  14   5        3.19        2.34      1.38 o 
   2  14   5       12.21       16.49      1.79 o 
   3  14   5        5.09        3.72      1.61 o 
   4  14   5        0.74        1.66      1.76 o 
   5  14   5        0.75       -1.04      1.73 o 
   6  14   5        4.66        3.59      3.25 o 
  -6  15   5        2.16        5.02      2.78 o 
  -5  15   5       33.35       43.35      3.73 o 
  -4  15   5       23.17       29.96      4.41 o 
  -3  15   5        7.17       10.33      2.55 o 
  -2  15   5        1.79        1.59      1.85 o 
  -1  15   5        8.12        8.55      2.19 o 
   0  15   5        9.45        5.90      1.81 o 
   1  15   5        4.85        1.67      1.72 o 
   2  15   5        3.07        1.36      1.45 o 
   3  15   5        4.33        4.50      1.91 o 
   4  15   5        5.87        4.75      1.96 o 
   5  15   5        2.07        3.80      2.02 o 
   6  15   5        2.95        8.75      2.61 o 
  -5  16   5        2.91        3.70      2.80 o 
  -4  16   5        4.56        4.77      2.66 o 
  -3  16   5        1.27        3.24      2.48 o 
  -2  16   5        8.76        3.76      3.93 o 
  -1  16   5        0.02        0.84      1.98 o 
   0  16   5        0.31        0.10      1.68 o 
   1  16   5        0.08       -0.89      1.61 o 
   2  16   5        0.13       -1.66      1.66 o 
   3  16   5        4.83        4.63      2.06 o 
   4  16   5        2.12        0.65      1.99 o 
   5  16   5        4.15        4.74      2.70 o 
  -5  17   5        5.19        3.07      4.78 o 
  -4  17   5        0.19       -2.39      2.39 o 
  -3  17   5        6.83        5.61      4.03 o 
  -2  17   5        3.92        5.16      2.87 o 
  -1  17   5        0.16        3.19      2.23 o 
   0  17   5        4.81        4.01      2.42 o 
   1  17   5        0.40       -0.49      2.66 o 
   2  17   5        5.50        6.65      2.35 o 
   3  17   5       12.94       14.70      2.79 o 
   4  17   5        9.98        7.96      2.63 o 
  -4  18   5        0.05        2.04      2.82 o 
  -3  18   5        3.22        2.99      2.73 o 
  -2  18   5        5.26        2.60      2.85 o 
  -1  18   5       10.20       13.89      3.25 o 
   0  18   5        0.04        1.11      2.27 o 
   1  18   5        0.92        0.73      2.06 o 
   2  18   5        3.41        6.78      2.55 o 
   3  18   5        0.37       -1.63      2.43 o 
  -3  19   5        0.98        4.04      3.06 o 
  -2  19   5        2.38        1.78      2.98 o 
  -1  19   5        9.43       24.92      5.48 o 
   0  19   5        3.29        5.80      2.65 o 
   1  19   5        0.04        3.09      2.97 o 
   2  19   5        9.19       12.36      3.16 o 
   0  20   5        1.03        0.74      5.77 o 
  -9   0   6        4.09        1.81      2.63 o 
  -8   0   6       30.53       27.62      3.27 o 
  -7   0   6      154.53      150.26      6.27 o 
  -6   0   6       29.53       28.41      3.94 o 
  -5   0   6      417.04      393.44     11.35 o 
  -4   0   6       57.35       51.98      2.32 o 
  -3   0   6       18.04       23.28      1.06 o 
  -2   0   6       16.38       16.98      1.13 o 
  -1   0   6       77.54       89.65      2.03 o 
   0   0   6     1299.31     1278.25     17.09 o 
   1   0   6      149.71      181.55      6.13 o 
   2   0   6      284.83      283.57      6.18 o 
   3   0   6      392.35      409.28      8.29 o 
   4   0   6      364.03      379.50      9.06 o 
   5   0   6       45.96       46.58      3.17 o 
   6   0   6       33.13       34.99      3.94 o 
   7   0   6      148.42      149.79     10.21 o 
   8   0   6        6.80        6.54      3.07 o 
  -9   1   6        9.16       10.66      2.12 o 
  -8   1   6        0.07        0.94      1.39 o 
  -7   1   6       14.80       15.52      1.57 o 
  -6   1   6      318.28      314.46     14.54 o 
  -5   1   6      415.14      392.34      8.41 o 
  -4   1   6      299.00      290.16      5.14 o 
  -3   1   6       79.74       75.37      1.31 o 
  -2   1   6       37.51       36.08      1.27 o 
  -1   1   6     1688.44     1695.01     15.59 o 
   0   1   6      266.56      301.15      3.73 o 
   1   1   6      518.83      521.10      6.11 o 
   2   1   6        2.02        1.56      0.75 o 
   3   1   6       85.06       77.45      2.46 o 
   4   1   6        0.48       -0.27      1.05 o 
   5   1   6      113.01      101.33      3.26 o 
   6   1   6       16.01       16.78      2.32 o 
   7   1   6        8.36        3.40      2.88 o 
   8   1   6       35.03       32.15      3.60 o 
  -9   2   6        9.11       11.88      2.24 o 
  -8   2   6        3.24        7.61      2.82 o 
  -7   2   6       15.06       13.04      1.61 o 
  -6   2   6       52.74       46.98      3.22 o 
  -5   2   6      805.28      781.78     11.78 o 
  -4   2   6       12.93       13.29      1.04 o 
  -3   2   6       70.21       61.58      1.11 o 
  -2   2   6       43.83       45.41      1.44 o 
  -1   2   6      334.06      353.98      4.49 o 
   0   2   6      256.82      268.62      3.46 o 
   1   2   6      126.51      141.63      2.34 o 
   2   2   6        0.47        0.60      0.75 o 
   3   2   6      193.76      203.94      3.94 o 
   4   2   6      283.95      271.62      6.02 o 
   5   2   6       84.50       85.28      4.24 o 
   6   2   6      120.46      128.86      4.65 o 
   7   2   6        0.94       -1.80      1.80 o 
   8   2   6        4.27        4.49      2.46 o 
  -9   3   6        1.66        0.68      2.09 o 
  -8   3   6        8.58        8.44      2.01 o 
  -7   3   6       22.92       25.73      5.59 o 
  -6   3   6        8.55        6.32      1.96 o 
  -5   3   6       41.10       44.67      1.84 o 
  -4   3   6       82.85       87.80      2.49 o 
  -3   3   6      245.82      247.06      2.97 o 
  -2   3   6      153.07      147.27      2.17 o 
  -1   3   6       19.73       24.02      0.91 o 
   0   3   6      578.38      581.13      6.38 o 
   1   3   6       13.45        8.13      0.83 o 
   2   3   6       14.91       15.34      1.16 o 
   3   3   6        4.00        2.78      0.96 o 
   4   3   6       24.49       25.52      1.65 o 
   5   3   6        0.98        2.12      1.27 o 
   6   3   6       41.59       43.87      2.60 o 
   7   3   6       15.88       13.48      2.58 o 
   8   3   6        3.09        1.79      3.62 o 
  -9   4   6        0.40       -0.22      1.87 o 
  -8   4   6        2.73        3.21      1.67 o 
  -7   4   6        3.79        3.68      1.66 o 
  -6   4   6      123.26      120.73      5.42 o 
  -5   4   6        5.64        5.00      1.19 o 
  -4   4   6      132.28      119.81      4.11 o 
  -3   4   6        2.16        1.13      0.46 o 
  -2   4   6      144.60      160.17      2.57 o 
  -1   4   6       94.48      111.61      1.87 o 
   0   4   6     1168.16     1236.29     12.34 o 
   1   4   6        1.78        2.33      0.75 o 
   2   4   6        3.14        1.52      0.94 o 
   3   4   6       34.59       34.18      2.64 o 
   4   4   6      151.19      140.61      3.28 o 
   5   4   6        0.35        1.22      1.18 o 
   6   4   6        6.27        3.08      1.46 o 
   7   4   6       16.47       15.98      2.67 o 
   8   4   6        0.04        0.77      2.26 o 
  -9   5   6        5.35        2.87      2.08 o 
  -8   5   6       15.07       22.32      2.95 o 
  -7   5   6        0.01       -0.78      1.46 o 
  -6   5   6       18.27       15.28      2.18 o 
  -5   5   6      215.46      197.21      7.13 o 
  -4   5   6      208.33      210.65      3.64 o 
  -3   5   6        0.97        0.01      0.49 o 
  -2   5   6      534.55      591.46     10.71 o 
  -1   5   6      155.34      164.98      2.60 o 
   0   5   6       53.72       62.83      1.59 o 
   1   5   6      476.69      467.45      6.09 o 
   2   5   6      101.79       96.40      2.39 o 
   3   5   6        7.56        5.45      1.38 o 
   4   5   6      185.36      190.75      3.88 o 
   5   5   6       36.84       39.93      2.15 o 
   6   5   6       11.91        5.75      1.76 o 
   7   5   6        4.84        4.56      2.31 o 
   8   5   6        4.86        1.72      2.42 o 
  -8   6   6       10.59       16.21      3.99 o 
  -7   6   6       12.50        9.16      2.06 o 
  -6   6   6       60.24       66.84      3.43 o 
  -5   6   6      330.30      303.15      5.09 o 
  -4   6   6       22.06       20.60      1.23 o 
  -3   6   6        0.09        0.34      0.66 o 
  -2   6   6        1.17        0.53      0.65 o 
  -1   6   6        2.57        2.28      0.67 o 
   0   6   6       22.72       24.01      1.21 o 
   1   6   6        5.70        8.43      1.12 o 
   2   6   6        1.69        1.43      0.96 o 
   3   6   6        9.70       11.00      1.25 o 
   4   6   6       52.31       54.30      2.13 o 
   5   6   6       11.56       16.11      1.73 o 
   6   6   6       29.99       25.86      2.14 o 
   7   6   6        8.61       10.39      2.52 o 
   8   6   6        1.20       -1.37      3.62 o 
  -8   7   6        4.54        5.66      2.09 o 
  -7   7   6        9.66       10.02      2.03 o 
  -6   7   6       75.24       70.53      2.86 o 
  -5   7   6        0.44       -0.54      1.19 o 
  -4   7   6        2.43       -0.39      0.92 o 
  -3   7   6        8.84        8.47      0.78 o 
  -2   7   6       79.77       89.12      2.07 o 
  -1   7   6        0.02        1.69      0.68 o 
   0   7   6      103.08       93.05      2.20 o 
   1   7   6       20.44       22.59      1.48 o 
   2   7   6       91.90       82.60      4.26 o 
   3   7   6       19.62       16.22      1.40 o 
   4   7   6        0.62        0.19      1.06 o 
   5   7   6        3.30        2.84      1.34 o 
   6   7   6        0.26       -1.48      1.48 o 
   7   7   6        0.04       -1.95      1.95 o 
   8   7   6        8.50        8.31      2.77 o 
  -8   8   6       30.44       27.47      2.97 o 
  -7   8   6        3.78        3.73      1.96 o 
  -6   8   6        1.56        2.68      1.47 o 
  -5   8   6        8.33        6.08      2.47 o 
  -4   8   6       13.67       11.23      1.36 o 
  -3   8   6      338.52      361.57      4.62 o 
  -2   8   6       21.19       25.14      1.33 o 
  -1   8   6       11.04       10.16      0.95 o 
   0   8   6        0.01        0.55      0.82 o 
   1   8   6      490.21      484.47      6.79 o 
   2   8   6       10.00        9.15      1.70 o 
   3   8   6        7.88        7.97      2.27 o 
   4   8   6       52.50       51.23      2.15 o 
   5   8   6        0.25        0.90      1.36 o 
   6   8   6        4.97        0.78      1.53 o 
   7   8   6       15.28       13.58      2.82 o 
   8   8   6        5.14        5.80      2.79 o 
  -8   9   6        0.24        1.98      2.25 o 
  -7   9   6       14.48       18.63      2.74 o 
  -6   9   6       21.90       16.72      2.40 o 
  -5   9   6       13.89       14.07      1.95 o 
  -4   9   6        8.99        7.78      1.68 o 
  -3   9   6       10.50       10.62      1.06 o 
  -2   9   6       60.27       56.45      2.01 o 
  -1   9   6        1.16       -0.15      0.79 o 
   0   9   6        2.88        2.98      1.29 o 
   1   9   6       34.83       36.32      1.90 o 
   2   9   6      182.99      167.54      3.80 o 
   3   9   6        6.06        4.45      1.38 o 
   4   9   6       26.99       30.53      1.82 o 
   5   9   6        0.00        1.73      1.40 o 
   6   9   6        5.83        4.72      1.79 o 
   7   9   6        0.00       -0.07      2.21 o 
  -8  10   6        2.72        1.12      2.40 o 
  -7  10   6       12.61       11.70      2.58 o 
  -6  10   6       18.25       19.86      2.86 o 
  -5  10   6        5.09        4.09      1.77 o 
  -4  10   6       19.25       20.95      1.80 o 
  -3  10   6      108.51       98.50      3.04 o 
  -2  10   6       27.66       28.80      2.24 o 
  -1  10   6      418.50      392.58      5.62 o 
   0  10   6      478.54      454.06      6.92 o 
   1  10   6        7.58        9.86      1.48 o 
   2  10   6       10.74       11.85      1.55 o 
   3  10   6      190.30      179.10      4.19 o 
   4  10   6       38.74       34.31      1.95 o 
   5  10   6      133.53      134.83      4.26 o 
   6  10   6        0.22        2.29      1.92 o 
   7  10   6        1.17        3.14      3.08 o 
  -7  11   6        0.06        0.12      2.30 o 
  -6  11   6        2.89        1.75      1.94 o 
  -5  11   6        5.51        7.89      2.10 o 
  -4  11   6       67.36       54.78      3.35 o 
  -3  11   6        4.27        0.97      1.50 o 
  -2  11   6        8.44        9.22      1.58 o 
  -1  11   6      117.35      112.10      7.44 o 
   0  11   6      336.16      329.46      6.91 o 
   1  11   6      316.19      323.42      7.59 o 
   2  11   6        0.20        1.01      1.62 o 
   3  11   6        6.66        7.95      1.60 o 
   4  11   6        5.91        3.14      1.53 o 
   5  11   6       11.34       15.77      3.07 o 
   6  11   6        0.00        0.51      1.94 o 
   7  11   6        0.23       -0.40      2.48 o 
  -7  12   6        3.68        4.13      2.57 o 
  -6  12   6        0.24        1.08      1.99 o 
  -5  12   6        8.34        5.41      2.10 o 
  -4  12   6       43.56       39.54      3.20 o 
  -3  12   6       82.98       86.02      6.90 o 
  -2  12   6       69.38       66.04      2.86 o 
  -1  12   6      134.03      131.78      3.86 o 
   0  12   6       29.99       31.30      2.31 o 
   1  12   6        1.87        1.34      1.34 o 
   2  12   6        4.66        5.25      1.48 o 
   3  12   6        3.00        2.11      1.45 o 
   4  12   6        3.66        2.49      1.62 o 
   5  12   6        0.06       -1.27      1.56 o 
   6  12   6        0.03        1.46      2.23 o 
   7  12   6        0.36        0.86      3.50 o 
  -6  13   6       15.01       17.23      2.84 o 
  -5  13   6        4.93        9.59      2.50 o 
  -4  13   6       34.76       32.95      5.76 o 
  -3  13   6       15.13       15.01      2.59 o 
  -2  13   6       21.57       22.20      1.84 o 
  -1  13   6       53.94       52.53      2.60 o 
   0  13   6        0.54        0.39      1.35 o 
   1  13   6       72.49       74.32      2.73 o 
   2  13   6        0.04        1.52      1.35 o 
   3  13   6        0.92        0.31      1.39 o 
   4  13   6       25.30       22.32      3.14 o 
   5  13   6        5.31        5.57      1.85 o 
   6  13   6        0.65       -1.80      2.17 o 
  -6  14   6       32.09       41.67      3.74 o 
  -5  14   6       21.96       29.55      3.30 o 
  -4  14   6       42.39       46.13      4.48 o 
  -3  14   6        1.26       -2.85      3.90 o 
  -2  14   6       50.84       49.68      3.74 o 
  -1  14   6        4.64        5.09      1.54 o 
   0  14   6       92.72       78.32      3.08 o 
   1  14   6        2.65        3.52      1.62 o 
   2  14   6        6.17        4.85      1.53 o 
   3  14   6       30.13       26.76      2.17 o 
   4  14   6       10.17       12.39      2.14 o 
   5  14   6        0.47        0.45      2.00 o 
   6  14   6        5.88        4.23      2.42 o 
  -6  15   6        3.79       11.04      5.55 o 
  -5  15   6        0.83        1.94      2.44 o 
  -4  15   6        1.49        1.61      3.00 o 
  -3  15   6       12.34        8.88      2.68 o 
  -2  15   6        0.68        2.39      2.32 o 
  -1  15   6        3.40        4.80      1.80 o 
   0  15   6        1.57       -0.13      1.67 o 
   1  15   6       11.46       11.65      1.93 o 
   2  15   6        1.23        3.81      1.70 o 
   3  15   6        0.72       -0.77      1.61 o 
   4  15   6        5.41        1.77      2.03 o 
   5  15   6        1.36       -2.01      2.01 o 
  -5  16   6       13.71       13.26      3.28 o 
  -4  16   6       22.46       23.69      3.47 o 
  -3  16   6        2.35        2.40      2.52 o 
  -2  16   6        9.17       11.33      4.13 o 
  -1  16   6        1.68        3.08      2.08 o 
   0  16   6        2.16        2.79      1.90 o 
   1  16   6        1.96        4.57      2.27 o 
   2  16   6        1.64        0.42      1.82 o 
   3  16   6        0.81       -2.09      2.09 o 
   4  16   6        4.16        3.23      2.41 o 
   5  16   6        2.06        1.30      3.80 o 
  -4  17   6        1.74        2.88      3.16 o 
  -3  17   6       23.04       21.18      3.47 o 
  -2  17   6        0.69        3.28      2.82 o 
  -1  17   6       28.18       24.79      3.62 o 
   0  17   6        3.18        3.46      2.07 o 
   1  17   6        1.51        2.77      1.99 o 
   2  17   6        2.73        3.72      2.85 o 
   3  17   6        0.46       -1.38      2.45 o 
   4  17   6       10.09       17.48      3.11 o 
  -3  18   6       12.67       13.23      3.35 o 
  -2  18   6        7.95        6.98      3.18 o 
  -1  18   6       11.35       11.68      3.30 o 
   0  18   6       12.83       12.37      3.52 o 
   1  18   6        0.00       -0.81      2.08 o 
   2  18   6        5.79        8.17      2.75 o 
   3  18   6        5.53        6.30      2.80 o 
  -2  19   6        1.45        0.58      2.96 o 
  -1  19   6        0.03       -2.88      2.88 o 
   0  19   6        1.56        0.21      3.09 o 
   1  19   6        0.03        2.25      3.18 o 
  -9   1   7        1.55       -0.33      4.07 o 
  -8   1   7       37.96       32.74      2.43 o 
  -7   1   7       10.46       12.41      4.11 o 
  -6   1   7       28.74       31.73      2.48 o 
  -5   1   7       52.26       50.57      2.84 o 
  -4   1   7       20.88       25.41      1.03 o 
  -3   1   7      185.63      171.14      2.50 o 
  -2   1   7      386.76      369.89      4.68 o 
  -1   1   7       23.12       23.70      0.84 o 
   0   1   7      238.91      236.77      3.27 o 
   1   1   7       97.46      106.94      2.32 o 
   2   1   7        7.55        6.89      1.03 o 
   3   1   7       26.02       28.38      1.60 o 
   4   1   7       65.25       62.99      2.62 o 
   5   1   7       12.33       14.20      1.74 o 
   6   1   7       23.99       21.33      2.26 o 
   7   1   7        0.48       -1.03      2.11 o 
   8   1   7        0.85        4.14      2.51 o 
  -9   2   7        1.77        2.68      2.78 o 
  -8   2   7        0.72        2.39      2.45 o 
  -7   2   7        0.04        1.51      2.64 o 
  -6   2   7        4.80        5.53      2.84 o 
  -5   2   7       42.48       45.54      2.65 o 
  -4   2   7       83.13       89.85      2.72 o 
  -3   2   7       29.34       32.62      1.03 o 
  -2   2   7        2.12        0.61      0.60 o 
  -1   2   7      501.88      507.03      6.22 o 
   0   2   7      405.57      388.37      5.14 o 
   1   2   7       18.34       18.72      1.35 o 
   2   2   7        5.52        7.91      1.04 o 
   3   2   7      116.07      115.98      2.81 o 
   4   2   7      224.58      229.98      6.21 o 
   5   2   7        4.22        4.28      1.42 o 
   6   2   7       25.93       23.06      3.05 o 
   7   2   7        2.93        4.87      2.31 o 
   8   2   7        0.01        0.25      2.52 o 
  -8   3   7        0.31        5.91      2.84 o 
  -7   3   7        0.96        6.01      2.01 o 
  -6   3   7        9.93       12.01      4.25 o 
  -5   3   7       88.19       83.52      4.18 o 
  -4   3   7      404.57      393.72      7.99 o 
  -3   3   7       93.36       95.53      1.69 o 
  -2   3   7        0.40        1.95      0.49 o 
  -1   3   7        0.14       -0.46      0.46 o 
   0   3   7        6.11        5.32      0.77 o 
   1   3   7        3.59        4.70      0.90 o 
   2   3   7      139.78      137.95      2.92 o 
   3   3   7       42.02       46.33      1.92 o 
   4   3   7      453.29      456.57      7.66 o 
   5   3   7       99.55       97.65      3.30 o 
   6   3   7      248.53      249.98      7.61 o 
   7   3   7        0.26       -2.14      2.14 o 
   8   3   7        1.36       -2.29      2.31 o 
  -8   4   7        7.95        5.78      3.02 o 
  -7   4   7       19.93       19.44      2.85 o 
  -6   4   7       11.30        9.68      2.25 o 
  -5   4   7       21.29       20.36      3.32 o 
  -4   4   7      142.35      136.44      3.07 o 
  -3   4   7       14.85       13.37      0.81 o 
  -2   4   7        9.15       10.81      0.83 o 
  -1   4   7        3.30        4.50      0.64 o 
   0   4   7       89.03       93.55      2.00 o 
   1   4   7       59.95       60.77      1.90 o 
   2   4   7       20.84       18.09      1.33 o 
   3   4   7      119.62      102.82      2.81 o 
   4   4   7        9.18        6.22      1.36 o 
   5   4   7        0.46       -0.52      1.41 o 
   6   4   7       12.93       14.63      2.01 o 
   7   4   7        0.02       -1.80      1.91 o 
   8   4   7        0.34        1.09      2.35 o 
  -8   5   7        0.40       -0.26      1.37 o 
  -7   5   7       91.15       84.04      6.16 o 
  -6   5   7        4.82        4.75      2.22 o 
  -5   5   7      173.08      168.39      6.59 o 
  -4   5   7        0.10       -0.12      0.77 o 
  -3   5   7       30.46       31.73      1.36 o 
  -2   5   7       12.19       12.24      0.94 o 
  -1   5   7       79.85       73.91      1.65 o 
   0   5   7        1.20       -0.17      0.74 o 
   1   5   7       45.41       38.83      1.70 o 
   2   5   7        0.83        0.32      0.87 o 
   3   5   7      192.30      187.70      3.88 o 
   4   5   7       60.93       64.65      2.58 o 
   5   5   7      117.81      114.25      3.89 o 
   6   5   7       98.47      103.11      6.56 o 
   7   5   7        0.40       -1.56      2.54 o 
   8   5   7       10.48        9.45      2.89 o 
  -8   6   7       30.38       29.40      2.48 o 
  -7   6   7       29.09       29.18      3.96 o 
  -6   6   7      106.10      105.46      3.31 o 
  -5   6   7        0.40        0.46      0.99 o 
  -4   6   7       15.29       13.92      1.31 o 
  -3   6   7       18.47       23.96      1.10 o 
  -2   6   7       22.49       23.55      1.71 o 
  -1   6   7      123.25      117.37      2.19 o 
   0   6   7       88.38       82.38      2.11 o 
   1   6   7       15.29       19.96      1.43 o 
   2   6   7      338.83      326.82      6.05 o 
   3   6   7        6.29        6.07      1.27 o 
   4   6   7       12.21       10.72      1.39 o 
   5   6   7        3.57        3.62      1.47 o 
   6   6   7        7.25       10.21      1.96 o 
   7   6   7        8.32       13.54      2.81 o 
   8   6   7        2.06        1.57      2.70 o 
  -8   7   7        3.69        0.54      1.71 o 
  -7   7   7       12.28       14.64      3.72 o 
  -6   7   7       73.60       70.64      2.90 o 
  -5   7   7       14.91       12.08      1.64 o 
  -4   7   7        3.00        1.64      1.10 o 
  -3   7   7       20.22       20.39      1.49 o 
  -2   7   7      245.51      254.15      3.92 o 
  -1   7   7      224.47      231.24      3.62 o 
   0   7   7       86.76       83.94      2.26 o 
   1   7   7        4.27        3.49      1.12 o 
   2   7   7        5.98        6.95      1.40 o 
   3   7   7       73.97       70.59      2.45 o 
   4   7   7        6.86        9.29      1.71 o 
   5   7   7        2.30        1.42      1.42 o 
   6   7   7        0.54        0.78      1.74 o 
   7   7   7        1.37        2.94      2.43 o 
   8   7   7        3.86        4.99      6.12 o 
  -8   8   7        1.78       -0.29      2.71 o 
  -7   8   7       13.28       11.35      4.20 o 
  -6   8   7       38.55       37.66      4.04 o 
  -5   8   7       30.41       25.94      2.13 o 
  -4   8   7        1.56        2.05      1.44 o 
  -3   8   7        9.51        8.49      1.26 o 
  -2   8   7       30.65       31.49      1.66 o 
  -1   8   7       25.35       28.43      1.58 o 
   0   8   7       18.63       17.87      1.34 o 
   1   8   7      696.11      672.83     10.13 o 
   2   8   7       80.32       77.67      2.66 o 
   3   8   7       47.90       52.52      2.24 o 
   4   8   7        1.89        2.53      1.23 o 
   5   8   7        0.85        0.18      1.42 o 
   6   8   7        0.92        1.34      1.66 o 
   7   8   7        1.18        0.22      2.33 o 
  -7   9   7       28.08       32.64      3.14 o 
  -6   9   7        3.38        4.98      1.73 o 
  -5   9   7        9.60        7.45      1.44 o 
  -4   9   7       14.00        9.19      1.79 o 
  -3   9   7        0.00        0.94      1.23 o 
  -2   9   7        0.02        0.65      1.05 o 
  -1   9   7        4.93        3.24      1.24 o 
   0   9   7      262.98      263.67      6.24 o 
   1   9   7      561.96      549.78      8.14 o 
   2   9   7      186.85      172.52      4.02 o 
   3   9   7      351.67      359.66      5.95 o 
   4   9   7        0.12        0.87      1.22 o 
   5   9   7        0.01        0.93      1.48 o 
   6   9   7        7.03        4.93      1.97 o 
   7   9   7        4.06        0.70      2.89 o 
  -7  10   7        4.31        8.92      2.59 o 
  -6  10   7        0.82        1.48      1.77 o 
  -5  10   7       66.75       70.57      3.44 o 
  -4  10   7        0.01        1.27      1.68 o 
  -3  10   7       73.72       72.50      3.04 o 
  -2  10   7       37.70       36.44      2.08 o 
  -1  10   7        6.85        4.26      1.36 o 
   0  10   7       24.43       27.77      2.40 o 
   1  10   7        6.11        6.53      1.49 o 
   2  10   7       49.72       44.04      2.31 o 
   3  10   7        0.01        1.37      1.38 o 
   4  10   7        4.71        3.73      1.81 o 
   5  10   7        0.00        1.90      1.74 o 
   6  10   7        0.49        0.43      1.98 o 
   7  10   7        0.00       -0.33      2.58 o 
  -7  11   7        0.19       -0.62      2.37 o 
  -6  11   7        1.72        3.61      4.15 o 
  -5  11   7        5.61        2.94      2.98 o 
  -4  11   7        4.07        3.13      1.80 o 
  -3  11   7        1.40        0.14      2.55 o 
  -2  11   7       33.21       28.84      2.08 o 
  -1  11   7        0.04        1.00      1.36 o 
   0  11   7        0.90       -0.86      1.37 o 
   1  11   7       12.13        5.95      1.50 o 
   2  11   7       27.12       27.84      2.08 o 
   3  11   7       10.54        9.33      1.71 o 
   4  11   7        4.81        4.70      1.65 o 
   5  11   7        2.10        3.02      1.79 o 
   6  11   7        0.00       -0.31      2.06 o 
   7  11   7        1.47        4.84      3.60 o 
  -7  12   7        0.24        1.83      3.99 o 
  -6  12   7       10.53       15.11      2.62 o 
  -5  12   7        1.79        0.85      1.89 o 
  -4  12   7        9.04        7.40      2.27 o 
  -3  12   7        0.08       -0.88      1.65 o 
  -2  12   7       25.80       13.67      2.10 o 
  -1  12   7       26.53       26.73      3.01 o 
   0  12   7        9.58       12.42      1.89 o 
   1  12   7      257.53      273.96      6.11 o 
   2  12   7       60.45       65.30      2.86 o 
   3  12   7        2.34        1.96      1.49 o 
   4  12   7       15.66       14.33      1.98 o 
   5  12   7        0.59       -0.73      1.73 o 
   6  12   7        1.96        2.25      2.17 o 
  -6  13   7        2.39        0.72      2.31 o 
  -5  13   7        0.21        0.85      2.93 o 
  -4  13   7        0.43        1.91      2.07 o 
  -3  13   7       27.58       20.15      2.28 o 
  -2  13   7        7.54        3.38      1.59 o 
  -1  13   7        2.41        4.72      1.68 o 
   0  13   7       10.43        9.53      1.91 o 
   1  13   7        0.08       -0.79      1.82 o 
   2  13   7        1.25       -0.60      1.61 o 
   3  13   7        0.09       -1.30      1.48 o 
   4  13   7        1.60        2.34      1.88 o 
   5  13   7        9.82        7.53      2.10 o 
   6  13   7        1.85       -0.66      2.37 o 
  -6  14   7       14.95       19.63      3.28 o 
  -5  14   7        1.55        1.98      2.45 o 
  -4  14   7        3.73        2.52      2.45 o 
  -3  14   7        4.10        7.72      2.56 o 
  -2  14   7        9.40        5.57      1.81 o 
  -1  14   7       11.12        9.01      1.78 o 
   0  14   7       31.13       27.17      2.75 o 
   1  14   7       27.10       25.74      2.33 o 
   2  14   7        0.09        1.13      2.10 o 
   3  14   7        3.98        3.13      1.68 o 
   4  14   7        0.13       -1.07      1.70 o 
   5  14   7        0.41       -0.11      1.91 o 
  -5  15   7       11.78       14.69      3.89 o 
  -4  15   7        0.86        4.80      2.73 o 
  -3  15   7        0.27       -1.65      2.22 o 
  -2  15   7        1.25        1.35      3.62 o 
  -1  15   7        0.36        2.74      1.85 o 
   0  15   7        3.30        3.47      1.70 o 
   1  15   7        3.96       -0.44      1.67 o 
   2  15   7        5.14        3.60      1.75 o 
   3  15   7        0.25       -1.58      1.87 o 
   4  15   7        0.05       -1.40      2.13 o 
   5  15   7        0.26        4.49      2.32 o 
  -4  16   7       22.73       28.09      3.70 o 
  -3  16   7       14.04       17.93      3.29 o 
  -2  16   7        0.06        0.78      2.47 o 
  -1  16   7        7.93        5.34      2.41 o 
   0  16   7        3.98        4.53      1.98 o 
   1  16   7        0.11       -1.63      1.63 o 
   2  16   7        1.27       -0.84      1.71 o 
   3  16   7        0.00        1.32      2.04 o 
   4  16   7        0.34       -2.71      2.71 o 
  -4  17   7       30.37       34.04      7.32 o 
  -3  17   7       11.87        8.46      3.20 o 
  -2  17   7        0.20       -4.54      4.54 o 
  -1  17   7        0.00       -0.85      2.80 o 
   0  17   7        0.21        2.60      2.69 o 
   1  17   7        7.10        8.83      2.88 o 
   2  17   7        0.21       -1.22      2.27 o 
   3  17   7        1.40        1.22      2.53 o 
  -2  18   7        0.19        0.60      3.04 o 
  -1  18   7        2.97        3.77      3.04 o 
   0  18   7        1.83        0.25      3.16 o 
   1  18   7        2.10        1.49      2.75 o 
   2  18   7        1.66        0.48      2.68 o 
  -8   0   8       20.61       17.95      2.79 o 
  -7   0   8        1.32        5.78      4.14 o 
  -6   0   8      118.53       97.26      4.44 o 
  -5   0   8      694.40      680.94     13.90 o 
  -4   0   8     2171.45     2109.64     30.10 o 
  -3   0   8       20.21       26.34      1.91 o 
  -2   0   8      269.30      251.48      5.05 o 
  -1   0   8      101.13       96.82      2.45 o 
   0   0   8     1039.13     1088.63     22.66 o 
   1   0   8      143.28      149.59      4.08 o 
   2   0   8        0.43        1.08      1.47 o 
   3   0   8        0.04        0.12      1.71 o 
   4   0   8       16.86       17.01      2.68 o 
   5   0   8        2.82        0.67      2.25 o 
   6   0   8        6.09        7.69      3.56 o 
   7   0   8       23.35       22.71      3.93 o 
   8   0   8        0.00       -2.87      2.87 o 
  -8   1   8       12.86       17.54      1.88 o 
  -7   1   8        9.60       10.95      2.16 o 
  -6   1   8        6.93       10.84      1.96 o 
  -5   1   8       15.02       16.16      1.09 o 
  -4   1   8        9.40        8.75      0.75 o 
  -3   1   8      420.91      416.30      5.20 o 
  -2   1   8        3.38        3.30      0.70 o 
  -1   1   8      188.69      204.23      2.73 o 
   0   1   8      126.36      127.12      2.23 o 
   1   1   8        7.43       10.08      1.17 o 
   2   1   8        9.18       11.39      1.29 o 
   3   1   8       26.55       25.87      1.70 o 
   4   1   8        3.44        0.03      1.20 o 
   5   1   8       15.63       12.59      1.75 o 
   6   1   8       14.30       11.18      2.60 o 
   7   1   8        2.19        1.31      2.24 o 
   8   1   8        0.00        0.46      2.20 o 
  -8   2   8        4.85        3.05      2.48 o 
  -7   2   8        0.19        1.18      3.65 o 
  -6   2   8       65.40       63.77      3.83 o 
  -5   2   8        2.50        0.90      1.89 o 
  -4   2   8      131.05      138.63      2.56 o 
  -3   2   8       89.15       88.86      1.89 o 
  -2   2   8        3.80        4.94      0.80 o 
  -1   2   8       14.54       15.71      0.83 o 
   0   2   8       10.24       14.13      0.99 o 
   1   2   8       51.51       59.72      2.01 o 
   2   2   8       49.27       45.89      1.86 o 
   3   2   8       59.69       53.68      2.77 o 
   4   2   8        3.73        1.88      1.24 o 
   5   2   8       20.52       24.64      3.23 o 
   6   2   8        0.00        1.83      1.92 o 
   7   2   8       25.45       22.36      3.21 o 
   8   2   8        0.45       -0.88      2.57 o 
  -8   3   8        7.23        4.98      2.91 o 
  -7   3   8        6.01        9.69      2.56 o 
  -6   3   8       65.82       65.61      4.76 o 
  -5   3   8       62.30       59.35      3.89 o 
  -4   3   8      166.42      158.40      2.87 o 
  -3   3   8      162.85      160.32      2.67 o 
  -2   3   8        0.94        1.58      0.56 o 
  -1   3   8      292.09      293.94      4.25 o 
   0   3   8       10.09       11.58      1.18 o 
   1   3   8      253.89      252.15      4.18 o 
   2   3   8        0.05       -0.58      0.91 o 
   3   3   8       24.55       25.41      1.69 o 
   4   3   8       28.90       26.93      2.04 o 
   5   3   8        0.74       -0.03      1.49 o 
   6   3   8        1.93        4.13      1.74 o 
   7   3   8        0.71        2.69      2.39 o 
   8   3   8        0.58        0.02      2.65 o 
  -8   4   8        4.92        8.12      3.22 o 
  -7   4   8        5.94       21.95      5.70 o 
  -6   4   8       47.44       51.75      3.87 o 
  -5   4   8       33.90       35.68      5.08 o 
  -4   4   8       18.41       21.69      1.35 o 
  -3   4   8        1.21        1.08      0.85 o 
  -2   4   8       37.81       35.26      1.33 o 
  -1   4   8        0.02       -0.58      0.58 o 
   0   4   8       75.01       82.13      2.09 o 
   1   4   8       12.97       10.47      1.13 o 
   2   4   8      174.00      177.79      3.59 o 
   3   4   8        0.02        0.05      1.13 o 
   4   4   8        0.56        0.93      1.42 o 
   5   4   8       31.92       27.88      2.22 o 
   6   4   8        1.13        2.62      1.72 o 
   7   4   8        0.30       -0.62      2.21 o 
   8   4   8        0.15        3.00      3.43 o 
  -8   5   8        1.40        0.39      2.74 o 
  -7   5   8        0.09        1.09      2.70 o 
  -6   5   8        0.03        0.60      5.48 o 
  -5   5   8       51.50       52.48      1.97 o 
  -4   5   8       14.33       13.20      1.39 o 
  -3   5   8      123.44      117.29      2.49 o 
  -2   5   8       24.35       24.33      1.22 o 
  -1   5   8        0.05       -0.11      0.82 o 
   0   5   8       30.52       31.79      1.51 o 
   1   5   8       68.17       74.22      2.38 o 
   2   5   8      297.67      311.65      5.33 o 
   3   5   8       13.66       13.39      1.62 o 
   4   5   8       83.03       85.78      3.07 o 
   5   5   8       30.57       28.48      2.45 o 
   6   5   8        8.61        7.16      1.96 o 
   7   5   8       18.57       12.58      3.01 o 
  -8   6   8        0.22        0.56      3.14 o 
  -7   6   8        6.09        3.95      3.22 o 
  -6   6   8        0.16        1.19      1.33 o 
  -5   6   8       42.68       38.87      2.36 o 
  -4   6   8        7.77        5.00      1.82 o 
  -3   6   8       11.71        9.52      1.51 o 
  -2   6   8        4.96        8.50      1.01 o 
  -1   6   8      112.05      113.27      2.42 o 
   0   6   8       21.36       19.07      1.32 o 
   1   6   8        0.23        0.32      0.99 o 
   2   6   8       36.56       39.20      2.33 o 
   3   6   8       40.38       40.12      2.22 o 
   4   6   8       14.72       16.72      1.88 o 
   5   6   8        2.20        1.84      1.49 o 
   6   6   8        2.31        0.22      1.67 o 
   7   6   8        5.30        5.53      2.72 o 
  -8   7   8        1.95        3.09      3.45 o 
  -7   7   8       15.32       21.97      2.27 o 
  -6   7   8        0.15       -0.76      1.57 o 
  -5   7   8       83.35       76.59      4.86 o 
  -4   7   8       36.82       32.77      2.49 o 
  -3   7   8       76.67       65.07      2.89 o 
  -2   7   8       33.50       37.04      2.05 o 
  -1   7   8      295.56      288.89      4.45 o 
   0   7   8       37.29       41.30      1.77 o 
   1   7   8      298.54      276.03      5.20 o 
   2   7   8       78.40       67.71      2.61 o 
   3   7   8        9.76        7.69      2.12 o 
   4   7   8        0.58        1.28      1.26 o 
   5   7   8        9.00        5.84      1.64 o 
   6   7   8        3.92        6.09      1.97 o 
   7   7   8        3.80        3.53      2.63 o 
  -7   8   8        4.35        3.24      1.95 o 
  -6   8   8        0.35        1.18      2.19 o 
  -5   8   8        3.03        0.54      1.51 o 
  -4   8   8       65.88       61.60      3.17 o 
  -3   8   8       24.09       27.52      2.21 o 
  -2   8   8        0.20        0.52      1.09 o 
  -1   8   8       25.31       24.62      1.89 o 
   0   8   8      324.16      327.12      5.67 o 
   1   8   8      135.64      137.78      4.86 o 
   2   8   8       97.84       89.02      3.70 o 
   3   8   8        0.69       -0.91      1.22 o 
   4   8   8        0.71        1.40      1.28 o 
   5   8   8        0.55       -1.43      1.53 o 
   6   8   8        0.14        1.06      1.83 o 
   7   8   8        1.47        2.80      2.73 o 
  -7   9   8        0.02        1.71      2.03 o 
  -6   9   8        0.18        1.64      1.74 o 
  -5   9   8       55.92       54.95      2.99 o 
  -4   9   8        2.08        2.19      1.65 o 
  -3   9   8       21.27       15.18      1.82 o 
  -2   9   8        1.78       -0.16      1.37 o 
  -1   9   8        0.14        1.36      1.36 o 
   0   9   8       43.11       36.84      2.41 o 
   1   9   8       27.46       28.57      1.98 o 
   2   9   8       19.39       22.79      1.95 o 
   3   9   8       12.82       10.60      1.58 o 
   4   9   8        5.26        5.54      1.66 o 
   5   9   8        2.81        2.10      1.69 o 
   6   9   8       18.47       23.64      2.60 o 
   7   9   8        0.03        0.40      2.67 o 
  -7  10   8        4.28        2.66      2.33 o 
  -6  10   8       10.66        4.62      2.01 o 
  -5  10   8        1.56       -1.26      2.22 o 
  -4  10   8        0.51       -1.39      1.63 o 
  -3  10   8       47.29       43.31      2.88 o 
  -2  10   8        6.77        6.14      1.72 o 
  -1  10   8        0.56       -0.54      1.29 o 
   0  10   8       18.00       19.89      2.02 o 
   1  10   8        8.50        7.50      1.55 o 
   2  10   8      224.16      223.22      4.95 o 
   3  10   8       49.64       52.25      2.82 o 
   4  10   8        7.33        2.99      1.59 o 
   5  10   8        4.36        5.04      1.98 o 
   6  10   8        1.40        2.00      2.27 o 
  -6  11   8        0.00        3.38      2.15 o 
  -5  11   8        0.87       -1.99      1.99 o 
  -4  11   8       35.53       26.66      2.71 o 
  -3  11   8        1.54       -0.42      1.53 o 
  -2  11   8       32.71       29.73      2.45 o 
  -1  11   8       71.75       72.88      3.03 o 
   0  11   8        3.90        4.20      1.55 o 
   1  11   8      207.72      213.92      5.35 o 
   2  11   8       62.38       69.82      3.05 o 
   3  11   8        3.94        2.59      1.64 o 
   4  11   8        1.83        2.11      1.67 o 
   5  11   8        3.25        4.98      1.98 o 
   6  11   8        3.79        6.40      2.52 o 
  -6  12   8        2.78        3.23      2.92 o 
  -5  12   8       10.68       10.14      3.22 o 
  -4  12   8        0.02       -1.37      1.66 o 
  -3  12   8       49.90       39.02      3.33 o 
  -2  12   8       10.53       11.46      2.12 o 
  -1  12   8        3.86        4.02      1.90 o 
   0  12   8       69.05       63.94      3.11 o 
   1  12   8        0.08       -0.58      1.52 o 
   2  12   8       13.87       14.27      2.17 o 
   3  12   8        6.42        3.06      1.87 o 
   4  12   8        0.03        1.54      1.72 o 
   5  12   8       17.06        9.67      2.34 o 
   6  12   8        2.33        2.63      2.47 o 
  -6  13   8        2.30        4.92      2.60 o 
  -5  13   8       25.33       31.77      3.42 o 
  -4  13   8        0.00       -1.84      2.13 o 
  -3  13   8        9.55       14.94      2.71 o 
  -2  13   8        1.22        0.96      1.67 o 
  -1  13   8       11.68       14.84      3.00 o 
   0  13   8        5.97        7.58      2.12 o 
   1  13   8       54.52       48.66      3.04 o 
   2  13   8       74.68       68.05      3.50 o 
   3  13   8        2.52        1.42      1.93 o 
   4  13   8        9.69       14.06      2.81 o 
   5  13   8        7.48       10.17      2.70 o 
  -5  14   8        0.04        0.61      2.70 o 
  -4  14   8       11.43        8.89      2.76 o 
  -3  14   8        3.92        2.13      1.97 o 
  -2  14   8        8.73       15.77      2.20 o 
  -1  14   8        2.76        1.35      2.01 o 
   0  14   8        0.94        6.22      1.94 o 
   1  14   8       21.90       23.92      2.62 o 
   2  14   8       13.00       18.06      2.53 o 
   3  14   8        1.15        2.46      2.08 o 
   4  14   8        0.28        0.25      2.26 o 
   5  14   8        0.08        0.04      2.31 o 
  -4  15   8       24.12       24.59      3.50 o 
  -3  15   8       31.25       35.94      5.24 o 
  -2  15   8        0.11       -1.69      1.99 o 
  -1  15   8       19.26       25.19      3.02 o 
   0  15   8       22.30       28.85      3.55 o 
   1  15   8       11.66       13.46      2.25 o 
   2  15   8        0.08       -0.13      1.91 o 
   3  15   8        3.66       -0.23      2.10 o 
   4  15   8        0.06       -2.06      2.20 o 
  -4  16   8        8.72        8.21      3.23 o 
  -3  16   8        4.43        0.05      3.07 o 
  -2  16   8        0.03        0.10      2.61 o 
  -1  16   8        0.20       -0.11      2.00 o 
   0  16   8        5.36        2.98      2.36 o 
   1  16   8        3.49        2.18      1.87 o 
   2  16   8       24.65       33.16      3.66 o 
   3  16   8        1.95        4.19      2.38 o 
  -3  17   8        1.53        0.31      2.81 o 
  -2  17   8        0.49        0.39      2.88 o 
  -1  17   8        0.30       -1.37      2.73 o 
   0  17   8        6.08        5.11      2.57 o 
   1  17   8        6.35        5.02      2.53 o 
   2  17   8        0.09       -1.18      2.24 o 
  -1  18   8        3.13        1.34      5.26 o 
   0  18   8        0.11        2.72      4.14 o 
  -8   1   9       10.56        9.83      2.68 o 
  -7   1   9        0.10        0.47      1.92 o 
  -6   1   9        4.72        5.38      1.30 o 
  -5   1   9       33.77       31.45      2.01 o 
  -4   1   9       88.82       92.76      2.37 o 
  -3   1   9      216.46      211.58      3.27 o 
  -2   1   9       59.91       57.51      1.74 o 
  -1   1   9        0.20        0.28      0.57 o 
   0   1   9        0.90        0.86      0.71 o 
   1   1   9       52.61       53.82      2.05 o 
   2   1   9       51.84       47.32      2.13 o 
   3   1   9        0.53       -0.88      1.18 o 
   4   1   9        0.00       -1.28      1.28 o 
   5   1   9        3.14        1.43      1.64 o 
   6   1   9       19.52       15.58      2.34 o 
   7   1   9        0.27       -1.01      1.99 o 
  -8   2   9        4.31        6.71      2.92 o 
  -7   2   9       29.83       38.30      9.70 o 
  -6   2   9        1.72        9.41      2.72 o 
  -5   2   9       14.85       16.78      4.04 o 
  -4   2   9      304.15      313.23      9.72 o 
  -3   2   9      145.50      140.59      3.21 o 
  -2   2   9       39.31       40.73      1.51 o 
  -1   2   9       88.00       84.01      1.76 o 
   0   2   9        2.10        1.66      0.81 o 
   1   2   9       29.36       29.72      1.72 o 
   2   2   9        7.37        6.80      1.28 o 
   3   2   9       35.44       38.56      2.13 o 
   4   2   9       12.09       10.58      1.75 o 
   5   2   9       11.50        6.00      1.98 o 
   6   2   9        0.02       -1.75      1.75 o 
   7   2   9        1.87        0.12      3.21 o 
  -8   3   9        0.28        4.00      2.76 o 
  -7   3   9       11.61       15.27      4.81 o 
  -6   3   9        9.85       15.36      2.58 o 
  -5   3   9       38.29       44.80      4.60 o 
  -4   3   9       14.44       13.89      1.49 o 
  -3   3   9       42.40       46.02      1.68 o 
  -2   3   9      210.52      206.74      3.53 o 
  -1   3   9       45.96       45.62      1.77 o 
   0   3   9        8.48        7.65      1.10 o 
   1   3   9       22.71       22.22      1.54 o 
   2   3   9        7.27        7.52      1.33 o 
   3   3   9       55.16       55.71      2.57 o 
   4   3   9        0.18        2.32      1.48 o 
   5   3   9       35.30       34.96      2.51 o 
   6   3   9       44.35       42.16      3.90 o 
   7   3   9        5.27        5.18      2.75 o 
  -8   4   9        0.09        2.35      2.78 o 
  -7   4   9        4.64        7.70      2.81 o 
  -6   4   9        0.01        1.89      2.10 o 
  -5   4   9        2.58        3.25      2.31 o 
  -4   4   9       45.28       44.23      2.18 o 
  -3   4   9       23.62       29.88      2.43 o 
  -2   4   9       69.21       71.68      2.22 o 
  -1   4   9       89.21       87.04      2.62 o 
   0   4   9       94.60       98.81      2.70 o 
   1   4   9       16.52       18.13      1.50 o 
   2   4   9       19.90       19.63      1.67 o 
   3   4   9        4.01        4.15      1.45 o 
   4   4   9      126.79      115.59      3.61 o 
   5   4   9       14.03       12.41      2.11 o 
   6   4   9        5.25        2.13      1.96 o 
   7   4   9       28.16       26.86      3.63 o 
  -7   5   9       10.41       12.66      3.51 o 
  -6   5   9        0.55        5.77      3.19 o 
  -5   5   9       12.00       13.60      1.84 o 
  -4   5   9        2.57        4.19      1.62 o 
  -3   5   9       44.55       46.13      1.95 o 
  -2   5   9        0.12        1.18      1.55 o 
  -1   5   9      222.84      217.55      3.87 o 
   0   5   9        0.06        0.11      0.70 o 
   1   5   9      143.31      144.79      3.42 o 
   2   5   9       31.26       27.99      1.90 o 
   3   5   9      116.82      115.12      3.86 o 
   4   5   9       21.91       21.27      2.01 o 
   5   5   9       46.63       45.91      3.50 o 
   6   5   9        2.61        1.24      2.54 o 
   7   5   9       17.27       19.84      3.44 o 
  -7   6   9        0.33       -2.91      2.91 o 
  -6   6   9        5.47        6.19      2.96 o 
  -5   6   9        0.02        1.53      2.09 o 
  -4   6   9        0.11        0.99      2.15 o 
  -3   6   9       47.12       43.09      1.97 o 
  -2   6   9      154.75      159.04      4.52 o 
  -1   6   9       37.32       37.91      2.13 o 
   0   6   9      240.01      248.80      5.52 o 
   1   6   9      319.54      312.50      5.42 o 
   2   6   9      233.04      238.41      5.25 o 
   3   6   9       98.07       97.31      4.54 o 
   4   6   9        9.36        7.29      1.85 o 
   5   6   9        8.66        5.59      1.79 o 
   6   6   9        0.01       -1.07      1.86 o 
   7   6   9        3.46        0.09      2.65 o 
  -7   7   9        9.71        8.15      3.84 o 
  -6   7   9        0.40        3.73      1.70 o 
  -5   7   9        5.65        6.25      1.82 o 
  -4   7   9        3.21        2.61      1.47 o 
  -3   7   9        4.76        3.02      1.53 o 
  -2   7   9       24.35       26.20      2.33 o 
  -1   7   9       16.88       22.61      1.88 o 
   0   7   9       20.43       17.89      1.92 o 
   1   7   9      327.77      312.04      5.99 o 
   2   7   9       14.94       18.58      1.84 o 
   3   7   9        2.24        0.27      1.48 o 
   4   7   9        0.23        0.60      1.51 o 
   5   7   9        1.10       -0.35      1.59 o 
   6   7   9        1.95        5.59      2.15 o 
   7   7   9        9.85        4.63      3.06 o 
  -7   8   9        1.56        2.94      4.61 o 
  -6   8   9       73.43       92.34      7.53 o 
  -5   8   9        8.39       10.25      1.87 o 
  -4   8   9        0.27        2.99      3.54 o 
  -3   8   9       23.45       20.34      2.18 o 
  -2   8   9       10.97        7.03      2.24 o 
  -1   8   9        4.06        3.50      1.42 o 
   0   8   9        1.08        1.01      1.39 o 
   1   8   9        0.47       -1.44      1.44 o 
   2   8   9        5.10        4.94      1.49 o 
   3   8   9        8.37        9.36      2.15 o 
   4   8   9        2.40        0.19      1.54 o 
   5   8   9        7.53       10.83      1.91 o 
   6   8   9        0.01       -0.19      1.92 o 
  -7   9   9        8.99        4.22      2.31 o 
  -6   9   9        5.13        4.36      2.57 o 
  -5   9   9       59.25       54.07      3.13 o 
  -4   9   9       38.02       31.95      2.68 o 
  -3   9   9        0.02       -1.64      1.64 o 
  -2   9   9        2.38        3.43      1.77 o 
  -1   9   9        2.04        1.03      1.85 o 
   0   9   9       61.97       59.86      3.28 o 
   1   9   9        0.01       -1.13      1.44 o 
   2   9   9      225.32      227.68      5.47 o 
   3   9   9        4.52        4.54      1.50 o 
   4   9   9        0.22       -0.64      1.55 o 
   5   9   9        4.34        4.89      2.58 o 
   6   9   9        7.63       13.12      2.83 o 
  -6  10   9       24.93       26.44      3.48 o 
  -5  10   9       13.97       17.89      2.44 o 
  -4  10   9       16.00       12.30      2.24 o 
  -3  10   9       19.06       14.71      3.14 o 
  -2  10   9       11.30        7.93      2.73 o 
  -1  10   9       21.73       23.33      2.46 o 
   0  10   9       35.63       34.08      2.44 o 
   1  10   9        3.09        4.29      1.75 o 
   2  10   9       29.27       34.69      2.68 o 
   3  10   9        9.08       19.12      2.15 o 
   4  10   9        0.14        1.58      1.76 o 
   5  10   9       14.24       20.76      3.55 o 
   6  10   9        0.08       -0.51      2.35 o 
  -6  11   9        0.21       -0.62      2.40 o 
  -5  11   9        0.47        1.22      1.94 o 
  -4  11   9        7.25        4.95      2.15 o 
  -3  11   9        0.28       -0.22      2.32 o 
  -2  11   9        0.25        3.03      1.72 o 
  -1  11   9        0.07       -1.96      1.96 o 
   0  11   9       25.09       27.84      2.42 o 
   1  11   9       19.23       21.02      2.29 o 
   2  11   9        6.47        8.25      2.17 o 
   3  11   9       22.07       20.18      2.46 o 
   4  11   9        2.18        0.00      1.84 o 
   5  11   9        0.73        2.12      2.42 o 
  -6  12   9       23.34       29.09      6.17 o 
  -5  12   9        3.57       -2.36      2.36 o 
  -4  12   9        0.45        0.39      4.93 o 
  -3  12   9        5.52        6.92      2.07 o 
  -2  12   9        0.19        3.93      1.91 o 
  -1  12   9        0.32        1.51      1.84 o 
   0  12   9        0.89       -0.42      1.90 o 
   1  12   9        5.22        4.42      1.86 o 
   2  12   9        0.88        0.21      1.81 o 
   3  12   9        1.00        1.82      2.00 o 
   4  12   9        0.04       -0.29      2.15 o 
   5  12   9        0.31        1.11      2.28 o 
  -5  13   9        0.04       -1.38      2.28 o 
  -4  13   9        7.62        6.62      2.18 o 
  -3  13   9        2.77        2.31      2.49 o 
  -2  13   9        0.05        0.18      1.92 o 
  -1  13   9       12.52       11.22      2.38 o 
   0  13   9        3.74        3.24      2.21 o 
   1  13   9       14.37       17.60      2.37 o 
   2  13   9       33.00       33.52      2.99 o 
   3  13   9        9.44        7.26      2.26 o 
   4  13   9        0.13       -0.08      2.30 o 
   5  13   9        0.71        2.85      3.23 o 
  -4  14   9        0.39       -0.05      2.45 o 
  -3  14   9        0.43       -0.22      2.10 o 
  -2  14   9        2.56        0.60      1.96 o 
  -1  14   9        0.08       -0.10      2.01 o 
   0  14   9        1.97       -1.63      2.22 o 
   1  14   9       22.86       18.81      3.44 o 
   2  14   9       21.92       23.51      2.84 o 
   3  14   9        0.11        1.19      2.20 o 
   4  14   9        0.04       -1.04      2.52 o 
  -4  15   9        1.27        3.80      2.83 o 
  -3  15   9        0.12       -0.55      3.14 o 
  -2  15   9        6.14        2.20      2.02 o 
  -1  15   9        1.51        0.80      2.00 o 
   0  15   9        3.43        1.39      2.39 o 
   1  15   9        5.16        7.36      2.62 o 
   2  15   9        8.81       12.77      2.60 o 
   3  15   9        0.05       -1.14      2.56 o 
  -3  16   9        7.09        6.97      3.23 o 
  -2  16   9       15.82       13.63      2.69 o 
  -1  16   9        7.32        5.73      2.31 o 
   0  16   9        1.45       -1.26      2.12 o 
   1  16   9        2.05        2.15      3.31 o 
   2  16   9        1.15       -2.23      2.23 o 
  -1  17   9        2.65        4.68      2.84 o 
   0  17   9        1.40       -1.08      2.38 o 
   1  17   9        0.12        4.77      5.73 o 
  -7   0  10       25.63       24.31      3.10 o 
  -6   0  10        0.57       -3.14      4.00 o 
  -5   0  10      274.91      286.03     11.36 o 
  -4   0  10        0.02        1.45      2.10 o 
  -3   0  10      188.97      179.86      5.26 o 
  -2   0  10      203.89      200.86      5.85 o 
  -1   0  10       62.22       68.01      3.50 o 
   0   0  10      140.03      135.06      3.98 o 
   1   0  10       38.99       38.24      2.96 o 
   2   0  10       89.05       81.57      3.62 o 
   3   0  10       33.28       30.40      5.06 o 
   4   0  10        7.09        5.44      2.15 o 
   5   0  10        4.86        5.77      2.62 o 
   6   0  10        2.24        3.68      2.64 o 
   7   0  10        1.07       -3.18      3.18 o 
  -7   1  10       11.55        8.16      1.72 o 
  -6   1  10        5.40        4.17      1.68 o 
  -5   1  10        2.64        5.07      1.50 o 
  -4   1  10        3.40        2.98      1.20 o 
  -3   1  10      352.74      349.43      5.72 o 
  -2   1  10      275.09      284.79      5.14 o 
  -1   1  10       11.37       13.15      1.49 o 
   0   1  10       29.93       31.59      1.48 o 
   1   1  10       29.50       20.82      1.62 o 
   2   1  10       63.44       61.73      2.33 o 
   3   1  10        0.65        0.50      1.33 o 
   4   1  10        5.15        2.20      1.56 o 
   5   1  10        0.22       -1.36      1.72 o 
   6   1  10        0.22       -0.32      1.73 o 
   7   1  10        5.48        3.07      2.40 o 
  -7   2  10        0.01        1.00      2.52 o 
  -6   2  10        3.82        7.18      3.69 o 
  -5   2  10       14.07       16.92      2.92 o 
  -4   2  10      166.59      170.15      4.23 o 
  -3   2  10       49.89       51.44      2.04 o 
  -2   2  10       31.03       32.87      2.44 o 
  -1   2  10      132.28      134.87      3.43 o 
   0   2  10       48.01       46.02      1.98 o 
   1   2  10       13.26       12.93      1.47 o 
   2   2  10       69.47       68.92      3.95 o 
   3   2  10        0.16        1.50      1.70 o 
   4   2  10       17.49       11.33      2.05 o 
   5   2  10        3.36        2.82      1.81 o 
   6   2  10        1.34        1.25      2.20 o 
   7   2  10        3.87        1.78      2.81 o 
  -7   3  10       32.34       38.09      4.36 o 
  -6   3  10        0.14        1.49      3.08 o 
  -5   3  10       43.75       55.22      3.34 o 
  -4   3  10       57.73       54.96      2.93 o 
  -3   3  10       46.57       51.90      2.14 o 
  -2   3  10       22.27       22.47      1.66 o 
  -1   3  10        0.52       -0.48      1.11 o 
   0   3  10        1.12        1.62      1.22 o 
   1   3  10       34.29       32.79      1.87 o 
   2   3  10       94.03       97.45      3.28 o 
   3   3  10       14.13        9.81      2.09 o 
   4   3  10       52.01       51.81      2.73 o 
   5   3  10        0.58        1.55      1.88 o 
   6   3  10        0.53        2.86      2.23 o 
   7   3  10        3.80        8.85      3.08 o 
  -7   4  10        1.95        5.05      3.02 o 
  -6   4  10        5.57        7.42      4.12 o 
  -5   4  10        5.09        5.39      2.21 o 
  -4   4  10        5.29        3.30      1.41 o 
  -3   4  10       11.63       14.03      1.42 o 
  -2   4  10       30.50       30.70      1.93 o 
  -1   4  10        0.35       -1.27      1.34 o 
   0   4  10       71.58       72.30      2.77 o 
   1   4  10        2.87        0.81      1.17 o 
   2   4  10       17.35       16.07      2.21 o 
   3   4  10        9.56        5.86      1.62 o 
   4   4  10        0.39       -0.73      1.59 o 
   5   4  10        9.35        7.26      2.05 o 
   6   4  10        0.27       -1.65      2.20 o 
   7   4  10        2.45       -1.46      3.43 o 
  -7   5  10       14.56       16.74      3.84 o 
  -6   5  10        9.70        8.99      6.12 o 
  -5   5  10       11.08       10.26      1.93 o 
  -4   5  10        4.80        5.22      1.50 o 
  -3   5  10       13.74       13.54      1.45 o 
  -2   5  10       58.58       56.83      2.44 o 
  -1   5  10      119.21      110.87      4.02 o 
   0   5  10       70.28       60.10      2.98 o 
   1   5  10       16.67       16.39      2.44 o 
   2   5  10        1.02        0.64      1.24 o 
   3   5  10       61.04       56.86      2.67 o 
   4   5  10        4.77        6.47      1.70 o 
   5   5  10        1.00        4.78      1.96 o 
   6   5  10        2.91        0.36      2.14 o 
  -7   6  10        0.41        1.03      3.19 o 
  -6   6  10       25.05       29.15      2.52 o 
  -5   6  10        3.38        5.00      1.86 o 
  -4   6  10       36.91       39.00      4.97 o 
  -3   6  10       40.65       43.53      3.20 o 
  -2   6  10       14.40       11.09      1.87 o 
  -1   6  10       11.88       11.57      2.27 o 
   0   6  10        6.55        4.78      1.74 o 
   1   6  10        0.05        1.62      1.42 o 
   2   6  10      139.07      140.15      4.12 o 
   3   6  10       45.92       49.14      2.64 o 
   4   6  10        0.04        2.77      1.60 o 
   5   6  10        0.00        0.63      1.89 o 
   6   6  10        1.75        2.86      2.38 o 
  -7   7  10        1.37        1.16      3.51 o 
  -6   7  10       19.25       21.86      6.47 o 
  -5   7  10        7.34        8.14      3.13 o 
  -4   7  10        6.32        5.75      1.94 o 
  -3   7  10        4.27        2.70      2.31 o 
  -2   7  10      116.48      103.80      4.03 o 
  -1   7  10      108.17      108.78      4.23 o 
   0   7  10       43.70       41.40      3.01 o 
   1   7  10      110.99      105.50      4.10 o 
   2   7  10        0.15       -1.51      1.51 o 
   3   7  10        2.70        2.38      1.81 o 
   4   7  10        4.66        9.31      2.11 o 
   5   7  10        0.22       -0.29      1.77 o 
   6   7  10        1.91        1.92      2.43 o 
  -6   8  10       13.57       11.20      2.12 o 
  -5   8  10        0.12        0.57      4.86 o 
  -4   8  10       56.69       56.39      3.01 o 
  -3   8  10       14.36       13.62      2.05 o 
  -2   8  10      179.93      176.11      5.33 o 
  -1   8  10        0.01       -1.62      1.62 o 
   0   8  10      123.67      128.29      4.83 o 
   1   8  10       39.94       41.44      2.98 o 
   2   8  10        0.94        0.47      1.79 o 
   3   8  10       29.05       35.00      2.77 o 
   4   8  10        0.79       -0.70      1.65 o 
   5   8  10        5.03        4.38      2.19 o 
   6   8  10        0.35        0.09      2.73 o 
  -6   9  10        0.02       -1.37      1.92 o 
  -5   9  10        2.70        0.18      1.83 o 
  -4   9  10       24.44       20.76      2.64 o 
  -3   9  10        2.52        3.57      1.84 o 
  -2   9  10       15.65       20.27      3.40 o 
  -1   9  10        1.63        2.49      1.83 o 
   0   9  10       10.72       14.86      2.46 o 
   1   9  10        5.48        5.81      1.89 o 
   2   9  10        2.10        5.05      1.82 o 
   3   9  10        2.31        4.98      1.75 o 
   4   9  10       25.63       26.67      2.81 o 
   5   9  10        0.04        0.62      2.27 o 
  -6  10  10       36.61       51.11      2.93 o 
  -5  10  10        2.55        2.61      2.15 o 
  -4  10  10        1.94        0.33      3.09 o 
  -3  10  10        6.63        5.29      2.42 o 
  -2  10  10        0.87       -0.10      1.67 o 
  -1  10  10        0.62        2.18      2.41 o 
   0  10  10       12.51       12.72      3.86 o 
   1  10  10       17.11       23.67      2.45 o 
   2  10  10       19.24       20.98      2.21 o 
   3  10  10       59.14       58.65      3.46 o 
   4  10  10        0.75        2.90      2.12 o 
   5  10  10        2.94        5.88      2.64 o 
  -5  11  10        0.53        0.35      2.20 o 
  -4  11  10        2.14        0.61      2.16 o 
  -3  11  10        8.69        7.98      2.04 o 
  -2  11  10        0.77       -1.50      1.70 o 
  -1  11  10        2.79       -1.85      1.85 o 
   0  11  10        1.79        4.33      2.12 o 
   1  11  10        1.21        1.82      2.15 o 
   2  11  10        3.23        4.55      1.92 o 
   3  11  10        1.73       -0.39      1.98 o 
   4  11  10        1.20        1.97      2.20 o 
   5  11  10        0.41       -1.02      2.43 o 
  -5  12  10        0.14        2.71      2.09 o 
  -4  12  10        4.62        0.93      2.39 o 
  -3  12  10       14.60       16.91      2.48 o 
  -2  12  10        2.84        2.31      2.02 o 
  -1  12  10        8.17       10.59      2.31 o 
   0  12  10        0.66       -1.51      1.96 o 
   1  12  10        5.17        4.90      2.35 o 
   2  12  10       12.06        7.30      2.10 o 
   3  12  10       79.74       76.40      3.91 o 
   4  12  10        2.33       -2.31      2.42 o 
  -4  13  10        0.05       -0.18      2.04 o 
  -3  13  10        6.88        6.81      2.30 o 
  -2  13  10        1.14        1.69      1.99 o 
  -1  13  10        1.14        2.07      2.15 o 
   0  13  10       23.26       24.84      5.27 o 
   1  13  10        1.36        3.64      2.31 o 
   2  13  10       18.71       16.78      5.14 o 
   3  13  10        6.11        4.33      2.61 o 
   4  13  10        0.40        0.58      2.61 o 
  -4  14  10        2.27        2.88      3.01 o 
  -3  14  10        0.68       -1.40      2.22 o 
  -2  14  10       14.94       11.47      3.36 o 
  -1  14  10       16.14       24.31      3.45 o 
   0  14  10        0.38        2.24      2.60 o 
   1  14  10        2.03        1.07      2.82 o 
   2  14  10        0.65        2.19      2.52 o 
   3  14  10        1.42        4.01      4.81 o 
  -3  15  10        3.26        5.11      3.54 o 
  -2  15  10        3.37        0.75      2.14 o 
  -1  15  10        9.37       11.68      2.83 o 
   0  15  10        7.23        6.42      4.30 o 
   1  15  10        9.71        9.48      3.84 o 
   2  15  10       20.70       16.04      3.37 o 
  -1  16  10       11.14       18.18      4.48 o 
   0  16  10        8.46       10.73      3.73 o 
  -7   1  11        3.60        3.80      2.34 o 
  -6   1  11        2.61        2.81      1.75 o 
  -5   1  11        2.05        4.00      3.75 o 
  -4   1  11        4.60        7.10      1.83 o 
  -3   1  11       25.38       34.02      1.88 o 
  -2   1  11      106.96      105.06      3.16 o 
  -1   1  11       24.06       22.98      1.93 o 
   0   1  11        0.07        0.35      1.29 o 
   1   1  11        0.43        1.25      1.36 o 
   2   1  11        0.01        0.61      1.14 o 
   3   1  11        0.88       -0.20      1.31 o 
   4   1  11        0.10       -1.56      1.56 o 
   5   1  11        8.97       11.09      2.73 o 
   6   1  11        1.14        3.28      2.44 o 
  -7   2  11        0.07       -2.21      2.60 o 
  -6   2  11        6.18        4.69      1.95 o 
  -5   2  11       28.48       28.05      6.00 o 
  -4   2  11        4.35        3.79      1.84 o 
  -3   2  11      101.77      102.67      2.97 o 
  -2   2  11       23.77       24.37      1.82 o 
  -1   2  11       40.22       43.69      2.32 o 
   0   2  11       24.89       26.76      2.04 o 
   1   2  11        2.72        1.44      1.45 o 
   2   2  11        1.16        0.95      1.40 o 
   3   2  11       28.42       24.88      2.22 o 
   4   2  11        3.17        3.04      1.70 o 
   5   2  11       10.12       10.93      3.10 o 
   6   2  11        3.38        4.59      2.11 o 
  -7   3  11        6.79        3.01      3.10 o 
  -6   3  11        0.65       -1.75      1.78 o 
  -5   3  11        2.98        5.28      2.72 o 
  -4   3  11      156.01      160.87      5.45 o 
  -3   3  11        0.01        2.02      1.13 o 
  -2   3  11       27.69       30.55      1.97 o 
  -1   3  11        2.45       -0.22      1.25 o 
   0   3  11       14.31       15.66      2.07 o 
   1   3  11        4.90        3.98      1.83 o 
   2   3  11       16.19       12.10      1.87 o 
   3   3  11        6.23        5.62      1.64 o 
   4   3  11       12.76        9.67      2.75 o 
   5   3  11        8.53       10.96      2.32 o 
   6   3  11        0.21       -2.18      2.18 o 
  -7   4  11        1.35       -1.23      3.23 o 
  -6   4  11        0.62       -2.11      2.11 o 
  -5   4  11        1.12       -0.69      2.08 o 
  -4   4  11       23.86       27.04      2.24 o 
  -3   4  11      245.66      242.44      5.94 o 
  -2   4  11        5.58        4.73      1.83 o 
  -1   4  11       83.22       85.08      2.98 o 
   0   4  11       56.70       63.14      3.48 o 
   1   4  11       15.01       13.19      2.16 o 
   2   4  11        1.82        1.54      1.67 o 
   3   4  11       20.89       27.46      2.52 o 
   4   4  11        0.39       -0.17      1.61 o 
   5   4  11        1.25        0.32      1.98 o 
   6   4  11        0.47        1.11      2.43 o 
  -6   5  11        5.34        3.74      2.15 o 
  -5   5  11        0.39        2.22      1.94 o 
  -4   5  11        7.29        5.01      2.67 o 
  -3   5  11       10.13        6.65      2.11 o 
  -2   5  11        8.99       11.66      1.69 o 
  -1   5  11        2.84        8.17      1.85 o 
   0   5  11       38.29       33.47      2.65 o 
   1   5  11        2.65        2.89      2.10 o 
   2   5  11       41.06       47.87      2.87 o 
   3   5  11        9.16        9.96      2.03 o 
   4   5  11        1.17       -0.07      2.04 o 
   5   5  11        0.47       -0.13      1.93 o 
   6   5  11        2.12        2.99      2.52 o 
  -6   6  11       23.06       31.54      2.96 o 
  -5   6  11        0.35        0.70      2.03 o 
  -4   6  11        0.43        1.20      1.56 o 
  -3   6  11        0.00        1.98      1.89 o 
  -2   6  11       25.55       34.00      2.28 o 
  -1   6  11       97.61      100.17      4.16 o 
   0   6  11        2.69        1.76      1.68 o 
   1   6  11      121.55      123.72      4.55 o 
   2   6  11        1.29        1.30      1.88 o 
   3   6  11        7.54       10.06      3.57 o 
   4   6  11       18.66       24.43      3.03 o 
   5   6  11        0.00        2.64      2.42 o 
   6   6  11        0.20       -4.51      4.51 o 
  -6   7  11       10.80        5.91      5.56 o 
  -5   7  11        0.12       -1.30      2.03 o 
  -4   7  11        6.75        4.60      1.81 o 
  -3   7  11        0.01        0.28      2.34 o 
  -2   7  11        0.00       -1.38      1.69 o 
  -1   7  11        4.98        0.89      1.85 o 
   0   7  11       28.90       27.32      2.62 o 
   1   7  11        6.43        9.61      2.12 o 
   2   7  11       36.60       32.99      3.22 o 
   3   7  11        3.26        5.74      2.34 o 
   4   7  11        0.17        0.19      2.74 o 
   5   7  11        1.29        3.09      2.16 o 
  -6   8  11        2.94        3.35      2.87 o 
  -5   8  11        5.34        8.15      3.24 o 
  -4   8  11        4.61        2.77      1.95 o 
  -3   8  11        0.56       -1.33      1.70 o 
  -2   8  11       37.62       38.82      2.98 o 
  -1   8  11        5.79        4.78      2.76 o 
   0   8  11       61.41       60.81      3.77 o 
   1   8  11        0.10        0.03      2.09 o 
   2   8  11       25.84       29.10      3.10 o 
   3   8  11       22.08       26.39      4.94 o 
   4   8  11       35.60       42.92      3.23 o 
   5   8  11        1.51        1.12      2.58 o 
  -5   9  11       40.06       46.29      3.51 o 
  -4   9  11        0.44        0.50      2.56 o 
  -3   9  11       13.99       19.13      2.58 o 
  -2   9  11       13.01       10.80      2.42 o 
  -1   9  11       19.78       20.12      2.79 o 
   0   9  11        4.43        2.89      2.88 o 
   1   9  11       26.18       30.34      3.00 o 
   2   9  11       35.71       47.67      3.56 o 
   3   9  11        1.91        3.10      2.08 o 
   4   9  11       23.25       31.26      3.19 o 
   5   9  11        0.04       -1.56      2.46 o 
  -5  10  11        0.68       -0.07      2.24 o 
  -4  10  11        0.02        0.12      1.86 o 
  -3  10  11        3.66        4.90      2.01 o 
  -2  10  11       40.84       40.27      3.80 o 
  -1  10  11        3.37        5.36      2.35 o 
   0  10  11       20.31       19.66      3.05 o 
   1  10  11        0.84        0.88      2.09 o 
   2  10  11        0.41        2.91      2.81 o 
   3  10  11        0.00       -0.61      2.24 o 
   4  10  11        8.36       17.90      2.86 o 
  -5  11  11       20.46       26.02      4.70 o 
  -4  11  11        0.04       -1.55      2.12 o 
  -3  11  11        0.63       -1.03      2.46 o 
  -2  11  11       13.23       15.73      2.63 o 
  -1  11  11        0.01        0.82      2.02 o 
   0  11  11        0.01       -0.43      2.04 o 
   1  11  11        0.25       -2.78      2.78 o 
   2  11  11        9.39       10.89      3.11 o 
   3  11  11        0.38       -2.37      2.37 o 
   4  11  11        5.54        7.05      2.58 o 
  -4  12  11        0.01       -2.20      2.20 o 
  -3  12  11        3.41       -0.02      2.10 o 
  -2  12  11        2.79        2.98      2.22 o 
  -1  12  11        0.01       -0.51      2.05 o 
   0  12  11        3.45        4.36      2.24 o 
   1  12  11        2.49        3.54      2.50 o 
   2  12  11        0.92        1.11      2.26 o 
   3  12  11        0.80        3.28      2.57 o 
  -3  13  11        3.36        5.35      2.41 o 
  -2  13  11       12.46       11.13      2.70 o 
  -1  13  11        9.51       11.79      3.19 o 
   0  13  11        5.36        8.09      2.58 o 
   1  13  11        2.50        5.17      2.62 o 
   2  13  11       12.67       13.11      2.96 o 
   3  13  11        8.55       11.64      4.70 o 
  -2  14  11        6.03        7.99      3.14 o 
  -1  14  11        0.03        1.58      2.36 o 
   0  14  11        1.87        6.21      2.73 o 
   1  14  11        6.70        3.90      2.74 o 
   2  14  11        4.83        1.11      5.86 o 
  -6   0  12        1.78       -2.61      2.61 o 
  -5   0  12        0.00       -2.74      2.74 o 
  -4   0  12        6.15        9.05      3.41 o 
  -3   0  12       28.30       30.33      2.81 o 
  -2   0  12        0.88        3.13      1.96 o 
  -1   0  12      284.83      299.81      8.41 o 
   0   0  12       56.73       58.79      3.97 o 
   1   0  12      117.33      108.07      5.28 o 
   2   0  12        3.97        3.68      2.60 o 
   3   0  12       41.64       51.97      4.47 o 
   4   0  12       12.65        0.97      3.30 o 
   5   0  12        1.82        5.01      3.63 o 
  -6   1  12       24.78       32.30      8.13 o 
  -5   1  12        1.28        1.61      2.13 o 
  -4   1  12        0.03       -2.09      2.09 o 
  -3   1  12        0.37        0.91      2.16 o 
  -2   1  12       46.57       50.50      3.05 o 
  -1   1  12        0.01       -1.50      1.85 o 
   0   1  12       13.12       18.36      2.04 o 
   1   1  12        5.46        7.25      2.05 o 
   2   1  12       83.49       85.20      4.92 o 
   3   1  12       34.35       40.26      3.06 o 
   4   1  12        2.91        1.09      2.00 o 
   5   1  12        5.05       -0.32      2.73 o 
  -6   2  12       17.13       19.48      2.65 o 
  -5   2  12       11.61        7.51      2.42 o 
  -4   2  12       40.09       44.41      3.62 o 
  -3   2  12       18.48       14.74      2.03 o 
  -2   2  12        0.04        1.43      1.63 o 
  -1   2  12       82.49       81.05      3.09 o 
   0   2  12       18.94       22.50      2.15 o 
   1   2  12       37.35       39.29      2.66 o 
   2   2  12       25.70       23.56      2.40 o 
   3   2  12        1.11        2.52      1.88 o 
   4   2  12        3.28        1.08      2.66 o 
   5   2  12        1.25       -1.73      2.30 o 
  -6   3  12       75.94       84.19      7.72 o 
  -5   3  12       18.24       25.19      5.50 o 
  -4   3  12      126.08      134.74      5.80 o 
  -3   3  12       23.67       24.87      2.53 o 
  -2   3  12        0.00        2.31      1.40 o 
  -1   3  12       13.43       16.79      1.92 o 
   0   3  12        1.34        1.65      1.43 o 
   1   3  12        2.91        4.14      1.68 o 
   2   3  12        4.50        8.19      2.26 o 
   3   3  12       12.25        6.44      2.63 o 
   4   3  12        1.30       -0.34      3.74 o 
   5   3  12        3.32       -1.08      2.26 o 
  -6   4  12       14.33       19.55      2.86 o 
  -5   4  12       18.33       27.60      3.14 o 
  -4   4  12       10.07        3.13      2.43 o 
  -3   4  12       36.27       33.54      2.81 o 
  -2   4  12      113.68      114.55      3.56 o 
  -1   4  12        6.50        6.03      2.07 o 
   0   4  12       32.75       34.11      2.45 o 
   1   4  12       22.72       25.75      2.79 o 
   2   4  12        0.20       -0.08      1.91 o 
   3   4  12       14.59       12.62      3.87 o 
   4   4  12        0.02       -1.62      2.51 o 
   5   4  12        0.06        3.46      3.14 o 
  -6   5  12        0.43       -2.12      2.12 o 
  -5   5  12        0.10       -1.12      2.23 o 
  -4   5  12        1.51       -1.72      2.92 o 
  -3   5  12       16.96       17.54      2.95 o 
  -2   5  12       18.20       18.44      1.99 o 
  -1   5  12       23.37       21.76      2.10 o 
   0   5  12        9.65       10.82      2.19 o 
   1   5  12        0.82        1.20      1.88 o 
   2   5  12        9.49        5.14      3.32 o 
   3   5  12        3.15        4.52      3.51 o 
   4   5  12       12.66       12.14      3.25 o 
   5   5  12        8.70        9.78      3.41 o 
  -5   6  12       75.58       81.28      6.90 o 
  -4   6  12       25.16       28.29      4.00 o 
  -3   6  12        6.17        3.66      2.04 o 
  -2   6  12        0.88       -1.41      1.41 o 
  -1   6  12        7.93        4.59      2.00 o 
   0   6  12        8.84        8.35      2.31 o 
   1   6  12        2.77        3.24      2.11 o 
   2   6  12       10.67       16.29      4.90 o 
   3   6  12        1.65        6.19      3.86 o 
   4   6  12        1.30        4.37      2.83 o 
   5   6  12        6.14        7.38      3.30 o 
  -5   7  12        6.65        7.57      4.13 o 
  -4   7  12        0.75        1.15      2.52 o 
  -3   7  12       25.88       23.40      2.77 o 
  -2   7  12        0.37        1.07      2.02 o 
  -1   7  12       22.53       23.54      2.74 o 
   0   7  12        9.82        9.11      2.26 o 
   1   7  12        0.66        5.34      2.17 o 
   2   7  12        0.26        4.48      2.38 o 
   3   7  12        4.31        5.62      3.80 o 
   4   7  12        5.26        4.42      3.97 o 
  -5   8  12        0.06       -1.31      2.35 o 
  -4   8  12        2.96        4.93      7.77 o 
  -3   8  12       32.40       23.95      2.86 o 
  -2   8  12       11.04       17.11      2.66 o 
  -1   8  12       77.41       75.47      4.36 o 
   0   8  12        0.64        4.37      2.12 o 
   1   8  12        0.51       -1.13      1.96 o 
   2   8  12        1.61        6.02      2.44 o 
   3   8  12       15.55       24.52      3.57 o 
   4   8  12        0.26       -0.32      3.40 o 
  -4   9  12       11.97       17.88      2.67 o 
  -3   9  12        0.14        2.00      2.06 o 
  -2   9  12        0.73       -0.78      2.06 o 
  -1   9  12        8.41        6.56      3.51 o 
   0   9  12        0.89       -1.76      2.25 o 
   1   9  12        5.37       10.64      2.58 o 
   2   9  12        0.22        4.93      3.30 o 
   3   9  12        0.29        3.83      2.61 o 
   4   9  12        4.95        2.56      3.55 o 
  -4  10  12        5.19        8.72      2.27 o 
  -3  10  12       24.04       24.10      4.11 o 
  -2  10  12        0.09        1.10      2.27 o 
  -1  10  12        8.30       10.61      2.62 o 
   0  10  12        3.22       -1.30      2.89 o 
   1  10  12        0.84        1.39      2.96 o 
   2  10  12        1.27        5.23      2.66 o 
   3  10  12        1.90        1.66      2.67 o 
  -3  11  12        3.98        3.61      2.25 o 
  -2  11  12        2.14        1.56      2.73 o 
  -1  11  12       20.06       23.04      3.03 o 
   0  11  12        3.87        4.56      2.50 o 
   1  11  12        0.00       -1.09      2.27 o 
   2  11  12        7.37       12.13      3.08 o 
   3  11  12        3.85        3.75      4.27 o 
  -3  12  12        1.33       10.19      4.70 o 
  -2  12  12        1.49       -0.30      2.29 o 
  -1  12  12        4.29        5.74      2.56 o 
   0  12  12       12.93       11.92      4.62 o 
   1  12  12        1.22        0.46      2.53 o 
   2  12  12        0.67       -1.56      2.61 o 
  -1  13  12       13.13       13.68      2.99 o 
   0  13  12        5.57       10.02      3.00 o 
   1  13  12        1.57       -2.76      4.90 o 
  -5   1  13        0.58       -2.31      2.31 o 
  -4   1  13        2.59       -2.28      2.28 o 
  -3   1  13        1.94        3.18      2.70 o 
  -2   1  13        5.55        3.33      1.63 o 
  -1   1  13        5.68        3.71      1.69 o 
   0   1  13       39.27       39.54      2.92 o 
   1   1  13       17.50       27.37      2.69 o 
   2   1  13        0.01       -0.21      2.21 o 
   3   1  13        0.18        0.43      2.02 o 
   4   1  13        0.42       -2.05      2.05 o 
  -5   2  13        0.64       -2.35      2.35 o 
  -4   2  13       18.16       17.94      9.10 o 
  -3   2  13        2.81        4.10      2.73 o 
  -2   2  13        2.17        0.89      1.60 o 
  -1   2  13        0.64        1.49      1.67 o 
   0   2  13       18.28       20.51      3.59 o 
   1   2  13       14.48       11.50      2.24 o 
   2   2  13        0.41        0.11      3.16 o 
   3   2  13       13.17       19.03      2.72 o 
   4   2  13       11.76       11.44      3.54 o 
  -5   3  13        4.42        2.15      2.60 o 
  -4   3  13        4.49        0.12      5.94 o 
  -3   3  13       24.71       19.43      3.37 o 
  -2   3  13       39.22       39.33      2.64 o 
  -1   3  13       41.68       44.72      2.96 o 
   0   3  13        0.96        3.47      2.85 o 
   1   3  13       29.74       27.94      4.05 o 
   2   3  13        9.76       12.09      4.52 o 
   3   3  13        7.77       11.23      2.44 o 
   4   3  13        1.61        0.25      2.39 o 
  -5   4  13        0.05       -0.98      4.14 o 
  -4   4  13       17.81       21.17      3.30 o 
  -3   4  13       17.40       21.57      3.55 o 
  -2   4  13        8.70        8.40      2.33 o 
  -1   4  13        0.02        1.21      2.15 o 
   0   4  13        8.90       10.27      2.21 o 
   1   4  13        0.16        2.20      2.31 o 
   2   4  13        1.47        4.93      3.49 o 
   3   4  13        7.20       13.58      3.22 o 
   4   4  13        0.87        1.50      3.00 o 
  -5   5  13        6.06        7.55      2.87 o 
  -4   5  13        0.89        3.21      2.70 o 
  -3   5  13       18.26       20.98      2.75 o 
  -2   5  13        7.70        3.75      2.18 o 
  -1   5  13        2.78        2.48      1.71 o 
   0   5  13        0.14       -0.89      1.75 o 
   1   5  13       14.24       20.21      3.67 o 
   2   5  13        8.72       13.29      3.79 o 
   3   5  13        0.03        3.15      3.32 o 
   4   5  13        4.27        2.35      2.92 o 
  -4   6  13        6.86        6.15      2.86 o 
  -3   6  13        6.58        8.23      2.46 o 
  -2   6  13        5.30        4.50      2.31 o 
  -1   6  13        0.58        0.77      1.86 o 
   0   6  13       19.22       19.57      3.16 o 
   1   6  13        2.64        2.64      2.59 o 
   2   6  13        0.68        3.26      2.88 o 
   3   6  13        3.81        4.55      3.00 o 
   4   6  13        8.59        4.48      3.14 o 
  -4   7  13        1.84        1.39      2.84 o 
  -3   7  13        8.14       12.92      2.63 o 
  -2   7  13        2.71        1.37      2.20 o 
  -1   7  13        8.14        6.49      2.51 o 
   0   7  13        1.00        0.17      2.30 o 
   1   7  13        7.80        9.18      3.07 o 
   2   7  13        0.98       -2.53      2.53 o 
   3   7  13        0.55       -2.58      2.58 o 
  -4   8  13        7.54        8.27      3.23 o 
  -3   8  13        0.97       -0.03      3.98 o 
  -2   8  13       11.66       10.95      2.65 o 
  -1   8  13        3.18        2.13      2.47 o 
   0   8  13        9.02        8.93      2.94 o 
   1   8  13       15.25       16.13      3.81 o 
   2   8  13        3.64        4.79      3.02 o 
   3   8  13        1.61        5.06      3.02 o 
  -3   9  13        5.25        6.01      2.59 o 
  -2   9  13        6.71        9.66      2.65 o 
  -1   9  13        6.07        4.08      2.69 o 
   0   9  13        5.97        8.64      2.90 o 
   1   9  13       11.28       10.83      3.12 o 
   2   9  13        1.11        1.78      2.94 o 
  -2  10  13        9.38       14.79      3.09 o 
  -1  10  13        8.30        8.98      3.78 o 
   0  10  13        1.81       -2.00      2.66 o 
   1  10  13        0.47       -2.54      2.54 o 
   2  10  13        2.76        5.23      3.51 o 
  -1  11  13        2.75        4.64      2.55 o 
   0  11  13        0.00       -1.57      2.51 o 
   1  11  13        0.03       -1.76      5.34 o 
  -4   0  14        5.70       -1.94      3.86 o 
  -3   0  14        2.64       -1.78      3.99 o 
  -2   0  14        0.51       -1.73      4.05 o 
  -1   0  14        0.01       -0.74      2.50 o 
   0   0  14       56.34       54.46      5.37 o 
   1   0  14        0.62       -2.40      2.64 o 
   2   0  14       80.39       70.78      5.91 o 
   3   0  14        9.53       13.95      4.13 o 
  -4   1  14        1.02       -0.32      4.76 o 
  -3   1  14        3.95        3.81      2.99 o 
  -2   1  14        5.64        5.68      2.39 o 
  -1   1  14        0.19        0.57      1.78 o 
   0   1  14       18.72       17.93      2.59 o 
   1   1  14        0.54        1.34      2.10 o 
   2   1  14        0.49       -1.24      2.32 o 
   3   1  14        2.24       -0.79      2.23 o 
  -4   2  14        0.03       -2.65      2.65 o 
  -3   2  14       12.10       11.65      3.40 o 
  -2   2  14       10.06        6.81      2.44 o 
  -1   2  14        0.04       -1.71      1.71 o 
   0   2  14       30.20       29.59      2.89 o 
   1   2  14        0.01        1.89      2.38 o 
   2   2  14       14.33       11.72      2.68 o 
   3   2  14        1.61        3.57      2.62 o 
  -4   3  14        0.78        0.05      2.80 o 
  -3   3  14        8.75        5.00      3.15 o 
  -2   3  14        1.01        0.02      2.21 o 
  -1   3  14        0.35        0.61      1.84 o 
   0   3  14        3.47        6.42      2.11 o 
   1   3  14       10.35        4.89      2.39 o 
   2   3  14        8.11        7.03      2.57 o 
   3   3  14        0.32       -0.81      2.45 o 
  -4   4  14       12.42       17.89      3.67 o 
  -3   4  14        8.34        8.41      4.19 o 
  -2   4  14        0.31        0.84      2.14 o 
  -1   4  14        0.77       -0.24      1.89 o 
   0   4  14        1.89        1.33      1.93 o 
   1   4  14        0.00       -0.39      2.57 o 
   2   4  14        1.14       -2.23      2.23 o 
   3   4  14        0.24       -2.23      2.23 o 
  -3   5  14       26.29       27.99      7.95 o 
  -2   5  14        7.06        6.80      2.49 o 
  -1   5  14        0.13       -0.16      1.92 o 
   0   5  14        7.69        8.93      2.43 o 
   1   5  14        1.06        0.18      2.05 o 
   2   5  14        0.09       -2.12      2.12 o 
   3   5  14        0.19       -4.10      4.10 o 
  -3   6  14        0.96       -0.09      4.80 o 
  -2   6  14        4.40        5.56      2.57 o 
  -1   6  14        4.85        2.22      2.45 o 
   0   6  14        0.68        0.63      2.05 o 
   1   6  14       11.70       13.21      3.42 o 
   2   6  14        4.98        7.65      3.39 o 
  -2   7  14        1.59        0.31      2.90 o 
  -1   7  14       15.77       17.35      3.32 o 
   0   7  14        0.39        0.40      1.99 o 
   1   7  14       13.41       15.94      3.61 o 
   2   7  14        3.83        5.78      4.44 o 
  -2   8  14        0.16        3.68      3.46 o 
  -1   8  14        0.75       -2.47      3.21 o 
   0   8  14        0.02       -2.09      2.62 o 
   1   8  14       12.14        6.22      3.09 o 
  -2   1  15        6.08        6.14      3.68 o 
  -1   1  15        3.33        3.45      2.10 o 
   0   1  15        5.80        2.03      2.25 o 
   1   1  15        0.12        0.05      2.30 o 
  -2   2  15        0.19       -3.16      3.16 o 
  -1   2  15        9.95       12.09      3.07 o 
   0   2  15        4.23        6.19      2.66 o 
   1   2  15        0.50        0.75      2.36 o 
  -2   3  15        4.36       -6.33      6.90 o 
  -1   3  15        2.40        4.45      4.53 o 
   0   3  15        3.50       -1.08      2.10 o 
   1   3  15        8.54       -4.57      5.40 o 
  -1   4  15        0.05       -2.37      2.37 o 
   0   4  15        6.52        5.88      2.49 o 
                                                 
